# Supplementary material for: Genetic architecture of heart failure with preserved versus reduced ejection fraction
Source: Nat Commun. 2022 Dec 14;13:7753. doi: 10.1038/s41467-022-35323-0 (PMC9751124; doi:10.1038/s41467-022-35323-0)
Supplement: Supplementary file 4 — Supplementary Data 1-19 [file 41467_2022_35323_MOESM4_ESM.xlsx]

## Sheet: Supplementary Data 1
Supplementary Data 1: Characteristics of non-HF controls and HF cases including clinical subtypes in the MVP cohort of non-Hispanic European (EUR) and non-Hispanic African Americans (AFR).
	MVP EUR					MVP AFR
	Control (N=258,943)	HFpEF (N=19,589)	HFrEF (N=19,495)	HF with mid-range EF (N=4,260)	Unclassified HF (N=43,344)	Control (N=69,726)	HFpEF (N=4,890)	HFrEF (N=5,374)	HF with mid-range EF (N=1,134)	Unclassified HF (N=11,399)
Age (years), meanSD	62.7413.76	69.889.77	69.299.74	69.849.59	69.619.74	56.3912.20	64.7110.06	63.069.75	63.629.85	63.829.92
Male (%)	92.14	95.74	97.85	98.12	96.92	85.36	92.8	96.45	96.47	94.89
Body mass index (kg/m2), meanSD	29.205.53	31.956.98	30.206.38	31.046.55	31.086.73	29.825.86	32.137.36	30.226.82	30.976.99	31.127.13
Underweight (< 18.5) %	0.56	0.47	0.59	0.42	0.52	0.74	0.92	1.24	0.8	1.06
Normal (18.5-24.9) %	20.25	13.43	18.79	15.56	16.05	18.57	14.37	20.66	17.71	17.66
Overweight (25.0-29.9) %	40.66	29.71	35.09	32.89	32.44	36.26	27.27	32.15	30.2	29.86
Obese (30.0-34.9) %	24.7	27.08	25.62	26.57	26.37	27.29	26.47	24.45	27.37	25.63
Morbidly obese (≥ 35.0) %	13.84	29.31	19.91	24.56	24.62	17.14	30.97	21.46	23.91	25.78
Mean LVEF, meanSD	NA	56.975.65	29.339.36	45.011.82	43.3615.05	NA	57.025.80	27.839.51	44.961.94	42.0615.81
Atrial fibrillation (%)	6.33	30.8	37.83	35.7	34.44	2.42	16.61	22.77	19.66	19.82
Coronary artery disease (%)	22.47	63.87	74.63	74.19	69.72	15.74	54.47	64.48	64.37	60.17
Chronic kidney disease (%)	9.54	37.21	35.75	35.93	36.43	13.67	49.46	45.68	46.74	47.41
Diabetes (%)	20.61	48.54	45.06	46.34	46.76	26.72	56.89	47.56	52.2	52.21
Hyperlipidemia (%)	66.9	87.75	88.2	88.61	88.04	57.67	81.5	81.02	82.45	81.37
Hypertension (%)	62.97	93.22	91.69	92.96	92.51	69.14	95.81	95.42	95.33	95.58
Peripheral vascular disease (%)	15.18	42.47	42.27	43.38	42.47	12.89	40.76	36.16	38.98	38.41
Stroke/TIA (%)	8.26	25.29	24.33	26.06	24.93	6.98	21.55	21.05	21.6	21.32
Note: HFpEF: heart failure with preserved ejection fraction; HFrEF: heart failure with reduced ejection fraction; HF: heart failure; SD: standard deviation; LVEF: left ventricular ejection fraction; TIA: transient ischemic attack.

## Sheet: Supplementary Data 2
Supplementary Data 2: Characteristics of non-HF controls and HF cases in the UK Biobank cohort of European ancestry.
	All	Heart Failure Cases	Controls
		(N = 8,227)	(N = 379,788)
Age (SD)	56.9 (8.0)	62.0 (6.2)	56.8 (8.0)
Men, N (%)	179,804 (46.33)	5,585 (67.9)	174,152 (45.9)
Body mass index (SD)	27.4 (4.8)	29.8 (5.8)	27.4 (4.7)
Hypertension, N (%)	126,813 (32.7)	5,980 (72.7)	120,779 (31.8)
Coronary Artery Disease, N (%)	27,928 (7.2)	4,540 (55.2)	2,330 (6.2)
Chronic Kidney Disease, N (%)	5,130 (1.3)	1,090 (13.3)	4,032 (1.1)
Atrial Fibrillation, N (%)	15,024 (3.9)	3,200 (38.9)	11,775 (3.1)
Type 2 Diabetes, N (%)	18,258 (4.7)	1,886 (22.9)	16,364 (4.3)
Peripheral Vascular Disease, N (%)	4,726 (1.2)	781 (9.5)	3,940 (1.0)
Hypercholesterolemia, N (%)	68,301 (17.6)	4,227 (51.4)	64,035 (16.9)
SD: standard deviation

## Sheet: Supplementary Data 3
Supplementary Data 3: Summary statistics of genome-wide significant SNPs from the meta-analysis of unclassified heart failure. Meta-analysis was performed using inverse-variance weighted fixed-effects model. All tests were two-sided without adjustment for multiple testing.
MarkerName	Allele1	Allele2	Freq1	BETA_Meta	SE_Meta	P_Meta	Direction	BETA_MVP	SE_MVP	P_MVP	BETA_UKB	SE_UKB	P_UKB
9:22124744:G:C	c	g	0.5075	-0.0681	0.0069	6.92e-23	--	-0.0625363	0.00768027	3.87e-16	-0.0920986	0.0159115	7.12e-09
9:22124504:T:A	a	t	0.508	-0.0679	0.0069	9.02e-23	--	-0.0621829	0.00767844	5.57e-16	-0.0925645	0.015909	5.94e-09
9:22124140:T:A	a	t	0.4911	-0.0674	0.0069	2.12e-22	--	-0.0606899	0.00768863	2.94e-15	-0.0963281	0.0159355	1.5e-09
9:22103813:G:A	a	g	0.5002	-0.067	0.0069	2.76e-22	--	-0.060384	0.00766352	3.29e-15	-0.0958121	0.0159244	1.78e-09
9:22124450:A:G	a	g	0.5223	-0.0666	0.0069	2.94e-22	--	0.0609258	0.00760626	1.15e-15	0.0912582	0.0159006	9.51e-09
9:22103183:G:T	t	g	0.4388	0.0687	0.0071	3.04e-22	++	0.0629654	0.00789037	1.46e-15	0.0922922	0.0160457	8.83e-09
9:22124630:A:G	a	g	0.5223	-0.0665	0.0069	3.09e-22	--	0.0608693	0.00760572	1.22e-15	0.0913072	0.0159004	9.33e-09
9:22099568:A:C	a	c	0.5	0.0668	0.0069	3.19e-22	++	-0.0604158	0.0076484	2.81e-15	-0.0946538	0.0159224	2.77e-09
9:22124477:A:G	a	g	0.5161	-0.0656	0.0068	3.63e-22	--	0.0600692	0.00748926	1.05e-15	0.0905052	0.0159032	1.26e-08
9:22125503:G:C	c	g	0.4844	0.0656	0.0068	3.71e-22	++	0.0603893	0.00749115	7.55e-16	0.0889995	0.0158975	2.16e-08
9:22125347:A:C	a	c	0.4978	-0.0656	0.0068	3.83e-22	--	0.059259	0.00749377	2.61e-15	0.0942242	0.0159187	3.24e-09
9:22103341:G:T	t	g	0.5004	-0.0668	0.0069	4.09e-22	--	-0.0603765	0.0076627	3.29e-15	-0.0943435	0.0159253	3.14e-09
9:22100176:C:G	c	g	0.5	0.0667	0.0069	4.15e-22	++	-0.0602767	0.00765793	3.52e-15	-0.0945491	0.0159217	2.88e-09
9:22094330:G:A	a	g	0.501	-0.0666	0.0069	4.63e-22	--	-0.0603956	0.00765477	3.02e-15	-0.0935765	0.0159282	4.23e-09
9:22094796:C:A	a	c	0.501	-0.0666	0.0069	4.88e-22	--	-0.0603351	0.00765371	3.19e-15	-0.0936097	0.0159279	4.18e-09
9:22090935:T:C	t	c	0.499	0.0664	0.0069	6.16e-22	++	-0.0606719	0.00765849	2.33e-15	-0.0914126	0.0159271	9.5e-09
9:22098619:A:G	a	g	0.5133	-0.066	0.0069	6.74e-22	--	0.0596642	0.00761148	4.56e-15	0.0938821	0.0159109	3.62e-09
9:22102165:T:C	t	c	0.4927	0.0664	0.0069	6.8e-22	++	-0.0604116	0.00765933	3.09e-15	0.09213	0.015919	7.15e-09
9:22090936:G:T	t	g	0.5009	-0.0663	0.0069	7.39e-22	--	-0.0605093	0.00765844	2.77e-15	-0.0914268	0.0159272	9.45e-09
9:22096055:A:G	a	g	0.5077	-0.065	0.0068	7.97e-22	--	0.0586556	0.00748756	4.75e-15	0.0938737	0.0159109	3.64e-09
9:22123766:A:C	a	c	0.506	-0.0659	0.0069	8.64e-22	--	0.0596171	0.00761617	4.95e-15	0.093426	0.0159288	4.49e-09
9:22098574:A:G	a	g	0.508	-0.065	0.0068	8.73e-22	--	0.0584859	0.00748722	5.64e-15	0.094253	0.0159075	3.12e-09
9:22091924:G:T	t	g	0.4963	0.0662	0.0069	8.81e-22	++	0.0601257	0.00765751	4.09e-15	-0.0923884	0.0159267	6.6e-09
9:22092257:G:A	a	g	0.4983	0.0663	0.0069	8.82e-22	++	0.0601351	0.00767184	4.54e-15	-0.0928189	0.0159322	5.68e-09
9:22092924:A:G	a	g	0.514	-0.0658	0.0069	9.1e-22	--	0.0593909	0.00761203	6.06e-15	0.0940944	0.0159292	3.48e-09
9:22091069:C:T	t	c	0.4966	0.0661	0.0069	9.18e-22	++	0.0600221	0.00765176	4.37e-15	-0.0924923	0.0159253	6.33e-09
9:22124123:T:A	a	t	0.4948	0.0658	0.0069	9.99e-22	++	0.0592119	0.00761497	7.52e-15	0.0945316	0.0159188	2.88e-09
9:22105927:C:T	t	c	0.4895	-0.0658	0.0069	1.88e-21	--	-0.0599114	0.00768016	6.15e-15	-0.0912209	0.0159401	1.05e-08
9:22106271:G:A	a	g	0.4896	-0.0657	0.0069	2.06e-21	--	-0.0598275	0.00768019	6.71e-15	-0.0912238	0.0159406	1.05e-08
9:22106731:A:T	a	t	0.5105	0.0657	0.0069	2.08e-21	++	-0.0598211	0.00767952	6.71e-15	-0.0912122	0.0159413	1.05e-08
9:22115286:T:C	t	c	0.4925	-0.0655	0.0069	2.66e-21	--	0.0596076	0.00767783	8.22e-15	-0.0911011	0.0159368	1.09e-08
9:22115026:A:G	a	g	0.4915	-0.0653	0.0069	2.83e-21	--	0.0594003	0.00765612	8.6e-15	-0.0911097	0.0159369	1.08e-08
9:22116220:T:C	t	c	0.4919	-0.0653	0.0069	2.98e-21	--	0.0593344	0.00766166	9.59e-15	-0.091366	0.0159379	9.89e-09
9:22106225:G:A	a	g	0.4964	0.0652	0.0069	3e-21	++	0.059325	0.00764179	8.28e-15	0.0907436	0.015933	1.23e-08
16:53842908:G:A	a	g	0.4079	0.0657	0.007	3.4e-21	++	0.0701788	0.00771211	9.05e-20	0.0462796	0.0160771	0.00399453
16:53837342:A:G	a	g	0.5886	-0.0656	0.0069	3.72e-21	--	0.0701415	0.00770268	8.5e-20	0.0456937	0.0160787	0.00448484
16:53840525:C:G	c	g	0.5887	-0.0656	0.0069	3.73e-21	--	0.0701509	0.00770204	8.38e-20	0.0456166	0.0160772	0.00454903
9:22110131:C:T	t	c	0.4881	-0.0651	0.0069	4.45e-21	--	-0.059021	0.00766221	1.33e-14	-0.091214	0.0159401	1.05e-08
16:53837144:G:T	t	g	0.4112	0.0654	0.0069	4.61e-21	++	0.0701509	0.00770179	8.34e-20	0.044781	0.0160827	0.00536242
9:22115589:T:A	a	t	0.4881	-0.0651	0.0069	4.8e-21	--	-0.0592257	0.00767159	1.16e-14	-0.0902764	0.0159345	1.47e-08
9:22116046:G:A	a	g	0.4876	-0.0649	0.0069	4.88e-21	--	-0.0590454	0.00765594	1.24e-14	-0.0905209	0.0159351	1.34e-08
9:22114469:C:G	c	g	0.5086	0.0653	0.0069	5.26e-21	++	-0.0594868	0.00771911	1.29e-14	-0.090243	0.0159375	1.49e-08
9:22093299:A:T	a	t	0.5123	-0.0652	0.0069	5.3e-21	--	0.0592967	0.0076915	1.26e-14	0.0904575	0.0159725	1.48e-08
16:53834608:G:A	a	g	0.4107	0.0649	0.0069	5.34e-21	++	0.0693115	0.0076473	1.27e-19	0.0455789	0.0160843	0.00460059
16:53831354:C:T	t	c	0.4107	0.0649	0.0069	5.7e-21	++	0.0693022	0.00764746	1.27e-19	0.0453681	0.0160821	0.00478705
16:53830055:C:G	c	g	0.5893	-0.0649	0.0069	5.89e-21	--	0.0692742	0.00764754	1.32e-19	0.0453716	0.0160854	0.0047924
9:22115959:G:A	a	g	0.4803	-0.0639	0.0068	5.94e-21	--	-0.0581621	0.00752919	1.12e-14	-0.0897399	0.0159315	1.77e-08
9:22114495:A:G	a	g	0.5021	-0.0646	0.0069	7.32e-21	--	0.0584387	0.00764367	2.08e-14	0.0913479	0.0159529	1.03e-08
16:53834607:T:C	t	c	0.5878	-0.0646	0.0069	7.75e-21	--	0.0694514	0.00764503	1.04e-19	0.0433828	0.0160765	0.00696479
9:22112241:C:A	a	c	0.4858	-0.0644	0.0069	1.3e-20	--	-0.0588587	0.00768227	1.84e-14	-0.0884643	0.0159582	2.96e-08
9:22112427:G:A	a	g	0.4858	-0.0644	0.0069	1.34e-20	--	-0.0588247	0.00768103	1.88e-14	-0.0884691	0.0159576	2.96e-08
16:53802494:C:T	t	c	0.4033	0.0644	0.0069	1.46e-20	++	0.0688635	0.00766893	2.71e-19	0.0445865	0.0161422	0.00574303
16:53803223:G:A	a	g	0.4032	0.0643	0.0069	1.61e-20	++	0.0687608	0.00766885	3.06e-19	0.0446417	0.0161424	0.00568387
9:22116071:C:T	t	c	0.4978	-0.064	0.0069	1.67e-20	--	-0.0582352	0.00764674	2.62e-14	-0.0889228	0.0159299	2.38e-08
16:53803574:T:A	a	t	0.4034	0.0643	0.0069	1.68e-20	++	0.0687142	0.00766862	3.22e-19	0.0446751	0.0161422	0.00564704
16:53809123:C:T	t	c	0.4036	0.0642	0.0069	1.84e-20	++	0.0685181	0.00766705	4.02e-19	0.0451099	0.016141	0.00519414
9:22111584:TATTTG:T	t	tatttg	0.4859	-0.0641	0.0069	2.13e-20	--	-0.0587823	0.00768002	1.95e-14	-0.086844	0.0159644	5.33e-08
16:53812770:ATTTT:A	a	atttt	0.3997	0.0643	0.007	2.23e-20	++	0.0676867	0.00769715	1.44e-18	0.0493612	0.0161898	0.00229673
9:22090521:G:A	a	g	0.4933	0.0646	0.007	2.34e-20	++	0.0579575	0.00777293	8.86e-14	-0.0923946	0.0159251	6.56e-09
16:53800954:T:C	t	c	0.5939	-0.0636	0.0069	2.37e-20	--	0.0680324	0.00760292	3.6e-19	0.0435272	0.0161416	0.00700537
9:22090603:C:T	t	c	0.4932	0.0645	0.007	2.73e-20	++	0.0578443	0.0077723	9.85e-14	-0.0922505	0.0159248	6.92e-09
16:53806453:A:G	a	g	0.5964	-0.0638	0.0069	3.87e-20	--	0.0684154	0.007695	6.04e-19	0.0437384	0.0161379	0.00672241
9:22088094:A:G	a	g	0.5171	-0.064	0.007	4.09e-20	--	0.0576555	0.00774823	1e-13	0.0906801	0.015909	1.2e-08
9:22088090:A:T	a	t	0.5171	-0.064	0.007	4.12e-20	--	0.0576555	0.00774823	1e-13	0.0906584	0.0159093	1.21e-08
9:22112599:C:T	t	c	0.4954	-0.0633	0.0069	5.3e-20	--	-0.057734	0.00766402	4.95e-14	-0.0871925	0.0159488	4.58e-08
9:22088260:C:T	t	c	0.4822	0.0638	0.007	5.51e-20	++	0.0574856	0.00775115	1.21e-13	0.0902531	0.0159015	1.38e-08
16:53815435:T:C	t	c	0.6071	-0.0634	0.0069	7.1e-20	--	0.0672099	0.00769395	2.42e-18	0.0466515	0.0161993	0.00397869
16:53822514:CAAA:C	caaa	c	0.6033	-0.0632	0.007	9.63e-20	--	0.066443	0.00770009	6.21e-18	0.0490571	0.0162048	0.00246735
16:53813450:A:T	a	t	0.6051	-0.0631	0.0069	1.02e-19	--	0.0665739	0.00768452	4.57e-18	0.0476053	0.0161913	0.00328028
16:53818460:G:T	t	g	0.3926	0.0632	0.007	1.02e-19	++	0.0669762	0.00770494	3.55e-18	0.0466385	0.0162006	0.00399182
16:53810546:C:A	a	c	0.3952	0.0631	0.0069	1.03e-19	++	0.0667423	0.00769098	4.04e-18	0.0471033	0.0162051	0.00365261
16:53821125:A:G	a	g	0.6075	-0.0631	0.007	1.05e-19	--	0.0669014	0.007694	3.45e-18	0.0464161	0.016203	0.00417468
16:53813367:T:G	t	g	0.6026	-0.0626	0.0069	1.12e-19	--	0.0659095	0.0076228	5.34e-18	0.0476684	0.0161895	0.00323583
16:53810943:C:T	t	c	0.3953	0.0631	0.0069	1.13e-19	++	0.066733	0.00769095	4.05e-18	0.0467345	0.0162005	0.00391711
16:53822387:C:T	t	c	0.3925	0.0631	0.007	1.13e-19	++	0.0669107	0.00769397	3.42e-18	0.0460642	0.0162044	0.00447332
16:53810686:T:C	t	c	0.6047	-0.0631	0.007	1.17e-19	--	0.0666862	0.00769415	4.44e-18	0.0469338	0.0161991	0.00376378
16:53828066:C:T	t	c	0.3927	0.0631	0.007	1.17e-19	++	0.0666956	0.00770433	4.83e-18	0.0473059	0.0162073	0.00351381
16:53814363:G:T	t	g	0.3961	0.063	0.0069	1.19e-19	++	0.066443	0.00768806	5.52e-18	0.0477041	0.0161964	0.00322585
16:53820996:C:G	c	g	0.6068	-0.063	0.0069	1.2e-19	--	0.0665927	0.00769139	4.81e-18	0.0471376	0.016202	0.00362161
16:53811788:A:G	a	g	0.6058	-0.063	0.007	1.26e-19	--	0.0669668	0.00769854	3.38e-18	0.0455504	0.0161978	0.00492138
16:53827962:A:G	a	g	0.6077	-0.063	0.007	1.29e-19	--	0.0665927	0.00769874	5.16e-18	0.047144	0.016206	0.00362529
16:53821615:A:G	a	g	0.6055	-0.0629	0.0069	1.34e-19	--	0.0663681	0.00768499	5.8e-18	0.0474188	0.016198	0.00341762
16:53818834:A:G	a	g	0.6055	-0.0628	0.0069	1.41e-19	--	0.0664336	0.00768495	5.39e-18	0.0469085	0.0161998	0.00378408
16:53819367:G:A	a	g	0.3945	0.0628	0.0069	1.42e-19	++	0.0664336	0.00768495	5.39e-18	0.0468721	0.0161994	0.00381027
16:53818724:G:A	a	g	0.3945	0.0628	0.0069	1.43e-19	++	0.0664336	0.00768495	5.39e-18	0.0468655	0.0161985	0.00381344
16:53819198:G:C	c	g	0.3945	0.0628	0.0069	1.43e-19	++	0.0664336	0.00768495	5.39e-18	0.0468648	0.0162003	0.00381787
16:53827479:A:G	a	g	0.6077	-0.0629	0.007	1.43e-19	--	0.0665646	0.00769983	5.41e-18	0.0468726	0.0162052	0.00382257
16:53819771:G:A	a	g	0.3945	0.0628	0.0069	1.44e-19	++	0.0664336	0.00768494	5.38e-18	0.0468144	0.0161995	0.00385392
16:53821297:T:C	t	c	0.6055	-0.0628	0.0069	1.51e-19	--	0.0663775	0.00768495	5.76e-18	0.0468889	0.0161996	0.00379838
16:53820503:G:A	a	g	0.3945	0.0628	0.0069	1.53e-19	++	0.0663681	0.00768496	5.82e-18	0.0468779	0.0161991	0.00380534
16:53820066:T:C	t	c	0.6055	-0.0628	0.0069	1.55e-19	--	0.0663681	0.00768496	5.82e-18	0.0468248	0.0161997	0.00384663
16:53819893:A:G	a	g	0.6055	-0.0628	0.0069	1.55e-19	--	0.0663587	0.00768494	5.89e-18	0.046848	0.0161999	0.00382955
16:53819877:C:T	t	c	0.3945	0.0628	0.0069	1.55e-19	++	0.0663587	0.00768494	5.89e-18	0.0468483	0.0161999	0.00382934
16:53819937:A:T	a	t	0.6055	-0.0628	0.0069	1.55e-19	--	0.0663587	0.00768494	5.89e-18	0.0468484	0.0161999	0.00382933
16:53819169:T:C	t	c	0.6029	-0.0624	0.0069	1.56e-19	--	0.0657971	0.0076239	6.12e-18	0.0468639	0.0162003	0.00381852
16:53822183:C:T	t	c	0.3945	0.0628	0.0069	1.57e-19	++	0.0663681	0.00768499	5.8e-18	0.0467712	0.0162007	0.00388949
16:53825905:G:A	a	g	0.3924	0.0628	0.007	1.58e-19	++	0.0666394	0.00769656	4.79e-18	0.0460175	0.0162058	0.00451741
16:53823727:T:C	t	c	0.6075	-0.0628	0.007	1.59e-19	--	0.0665739	0.00769419	5.06e-18	0.0461861	0.0162033	0.00436634
16:53822142:C:A	a	c	0.3945	0.0628	0.0069	1.59e-19	++	0.0663962	0.00768506	5.66e-18	0.0465941	0.0162014	0.00402836
16:53821690:A:G	a	g	0.6055	-0.0628	0.0069	1.59e-19	--	0.0663775	0.00768495	5.76e-18	0.04666	0.0161991	0.00397151
16:53820527:T:A	a	t	0.3971	0.0623	0.0069	1.6e-19	++	0.0657316	0.00762413	6.63e-18	0.0470579	0.0161993	0.00367328
16:53822239:A:G	a	g	0.6073	-0.0629	0.007	1.61e-19	--	0.0665739	0.00770946	5.87e-18	0.0467459	0.0162009	0.0039094
16:53822237:A:G	a	g	0.6073	-0.0629	0.007	1.61e-19	--	0.0665739	0.00770946	5.87e-18	0.0467437	0.0162012	0.00391153
16:53822502:T:G	t	g	0.6055	-0.0627	0.0069	1.62e-19	--	0.0663587	0.00768499	5.89e-18	0.046676	0.0162014	0.00396427
16:53822440:G:A	a	g	0.3946	0.0627	0.0069	1.65e-19	++	0.0663494	0.00768607	6.02e-18	0.0466876	0.0162015	0.00395558
16:53816838:G:A	a	g	0.3946	0.0627	0.0069	1.65e-19	++	0.0662558	0.00768404	6.55e-18	0.0470083	0.0161984	0.00370757
16:53816752:A:G	a	g	0.6053	-0.0627	0.0069	1.7e-19	--	0.0662371	0.00768416	6.67e-18	0.0469711	0.0161955	0.00372857
16:53812433:T:C	t	c	0.6039	-0.0627	0.0069	1.75e-19	--	0.0663494	0.00769018	6.23e-18	0.0465905	0.0161893	0.00400388
16:53822651:A:G	a	g	0.6055	-0.0627	0.0069	1.76e-19	--	0.0663681	0.00768499	5.8e-18	0.0462872	0.0162017	0.00427757
16:53816275:C:A	a	c	0.3973	0.0622	0.0069	1.82e-19	++	0.0656192	0.0076225	7.43e-18	0.0469568	0.0161948	0.00373767
16:53831771:G:T	t	g	0.43	0.0615	0.0069	3.27e-19	++	0.0649072	0.00760269	1.37e-17	0.0465332	0.0160009	0.00363565
16:53845169:T:G	t	g	0.5718	-0.0621	0.0069	3.68e-19	--	0.0660592	0.00769876	9.46e-18	0.0448324	0.0160156	0.00512129
16:53831146:C:T	t	c	0.4302	0.0613	0.0069	4.3e-19	++	0.0648885	0.00760237	1.39e-17	0.0454562	0.015992	0.00447719
16:53830465:A:G	a	g	0.5667	-0.0607	0.0068	5.9e-19	--	0.0639133	0.00754232	2.38e-17	0.0460817	0.0159839	0.00393901
16:53830491:T:C	t	c	0.5695	-0.061	0.0069	6.2e-19	--	0.0645323	0.00760159	2.09e-17	0.0454899	0.0159905	0.00444367
16:53830452:A:G	a	g	0.5695	-0.061	0.0069	6.32e-19	--	0.0645323	0.00760159	2.09e-17	0.0454049	0.0159894	0.00451594
16:53830867:T:A	a	t	0.4305	0.061	0.0069	6.38e-19	++	0.0645229	0.00760162	2.11e-17	0.0454135	0.0159896	0.00450865
4:111665783:C:T	t	c	0.1984	0.0795	0.009	7.42e-19	++	0.0669201	0.00993442	1.63e-11	0.134849	0.020822	9.4e-11
4:111669220:C:T	t	c	0.1983	0.0795	0.009	7.51e-19	++	0.0669201	0.00993619	1.64e-11	0.134862	0.0208258	9.44e-11
6:36647289:G:A	a	g	0.2021	-0.0771	0.0087	1.08e-18	--	-0.0774428	0.00964799	1e-15	-0.0753104	0.0205134	0.000241345
6:36645988:G:C	c	g	0.2052	-0.0764	0.0087	1.11e-18	--	-0.0772764	0.00955816	6.22e-16	-0.0723902	0.0204391	0.000397474
16:53803187:A:T	a	t	0.577	-0.0607	0.0069	1.22e-18	--	0.0643354	0.00762464	3.22e-17	0.0445696	0.0160457	0.00547508
4:111666451:G:T	t	g	0.1984	0.079	0.009	1.22e-18	++	0.0663681	0.00993623	2.4e-11	0.134779	0.0208366	9.91e-11
16:53801343:C:A	a	c	0.4233	0.0606	0.0069	1.46e-18	++	0.0644385	0.00762863	3.01e-17	0.0435054	0.016045	0.00669878
16:53800754:G:A	a	g	0.423	0.0605	0.0069	1.48e-18	++	0.0642979	0.00762526	3.39e-17	0.0439285	0.0160455	0.00618619
4:111667360:C:CT	ct	c	0.1812	0.0785	0.0089	1.49e-18	++	0.0652164	0.00989344	4.34e-11	0.137444	0.0208033	3.93e-11
16:53809247:G:A	a	g	0.4266	0.0601	0.0068	1.5e-18	++	0.0634817	0.00755407	4.32e-17	0.0446972	0.0160436	0.00533641
16:53801549:C:T	t	c	0.423	0.0605	0.0069	1.51e-18	++	0.0643354	0.00762476	3.25e-17	0.043656	0.0160449	0.00651134
16:53800629:C:G	c	g	0.577	-0.0605	0.0069	1.54e-18	--	0.0643354	0.00762464	3.22e-17	0.0435806	0.0160449	0.00660424
6:36645968:G:C	c	g	0.205	-0.0761	0.0087	1.55e-18	--	-0.0770636	0.00955563	7.34e-16	-0.0714212	0.0204331	0.000473414
16:53799985:T:A	a	t	0.4224	0.0607	0.0069	1.55e-18	++	0.0645791	0.0076521	3.18e-17	0.0435505	0.0160455	0.00664389
6:36646768:C:CTA	cta	c	0.2039	-0.0761	0.0087	1.62e-18	--	-0.0766025	0.00955532	1.09e-15	-0.0735793	0.0205237	0.000336967
16:53800200:C:T	t	c	0.422	0.0606	0.0069	1.7e-18	++	0.064476	0.00765152	3.56e-17	0.0435948	0.0160456	0.00658908
16:53801985:C:T	t	c	0.4233	0.0604	0.0069	1.71e-18	++	0.0641384	0.00762427	4.02e-17	0.0439951	0.0160457	0.00610898
16:53800568:G:A	a	g	0.422	0.0606	0.0069	1.72e-18	++	0.064476	0.00765152	3.56e-17	0.0435425	0.016045	0.00665204
16:53799279:G:T	t	g	0.4212	0.0608	0.0069	1.76e-18	++	0.0647104	0.00767978	3.57e-17	0.0435941	0.0160761	0.00669323
16:53799977:T:G	t	g	0.5734	-0.06	0.0068	1.78e-18	--	0.0636506	0.00756261	3.87e-17	0.0435513	0.0160455	0.00664289
9:22120482:C:CT	ct	c	0.5232	0.0614	0.007	1.84e-18	++	0.0569945	0.00778312	2.43e-13	-0.0801695	0.0160592	5.97e-07
16:53824226:A:G	a	g	0.5903	-0.0609	0.007	1.85e-18	--	0.0657222	0.00770674	1.49e-17	0.0400589	0.0161158	0.01293
16:53799278:G:GT	g	gt	0.5788	-0.0607	0.0069	1.89e-18	--	0.0647104	0.00767978	3.57e-17	0.0432749	0.0160763	0.00710576
16:53805207:C:A	a	c	0.4243	0.0604	0.0069	1.95e-18	++	0.0641197	0.00762907	4.28e-17	0.0437147	0.0160422	0.00643061
9:22121349:T:A	a	t	0.4736	-0.0611	0.007	2.16e-18	--	-0.0567037	0.00775941	2.72e-13	-0.0798428	0.0160233	6.26e-07
16:53799847:G:A	a	g	0.4231	0.0603	0.0069	2.63e-18	++	0.0643166	0.00765809	4.52e-17	0.0427182	0.016044	0.00775491
16:53799905:A:G	a	g	0.5769	-0.0603	0.0069	2.63e-18	--	0.0643166	0.00765809	4.52e-17	0.0427168	0.016044	0.00775676
16:53845487:C:A	a	c	0.3987	0.0601	0.0069	3.23e-18	++	0.0633222	0.00763409	1.09e-16	0.0455113	0.0161532	0.00484018
16:53799507:G:A	a	g	0.4223	0.0601	0.0069	3.65e-18	++	0.0641291	0.0076708	6.26e-17	0.04265	0.016043	0.00784933
9:22119195:T:C	t	c	0.491	-0.0606	0.007	3.7e-18	--	0.0571645	0.00775274	1.67e-13	-0.0751494	0.0159732	2.54e-06
4:111677041:A:T	a	t	0.7748	-0.0747	0.0086	4.1e-18	--	0.0624958	0.00959378	7.32e-11	0.125781	0.0195813	1.33e-10
16:53799303:C:T	t	c	0.4204	0.0601	0.0069	4.59e-18	++	0.0640822	0.00768692	7.62e-17	0.0425759	0.0160857	0.0081253
4:111680202:A:T	a	t	0.7748	-0.0746	0.0086	4.75e-18	--	0.0624676	0.00959503	7.5e-11	0.125446	0.0196112	1.59e-10
16:53799269:GACC:G	g	gacc	0.4203	0.0601	0.0069	4.75e-18	++	0.0640634	0.00768852	7.91e-17	0.042577	0.0160858	0.00812405
16:53799296:C:T	t	c	0.4203	0.06	0.0069	5.18e-18	++	0.0640446	0.00768858	8.06e-17	0.0422963	0.0160876	0.00856062
4:111680303:T:C	t	c	0.7747	-0.0745	0.0086	5.28e-18	--	0.0623455	0.00959586	8.19e-11	0.125437	0.0196114	1.59e-10
16:53827179:C:G	c	g	0.5893	-0.0593	0.0069	8.84e-18	--	0.062167	0.00764868	4.39e-16	0.0467582	0.0160929	0.00366653
16:53818167:T:C	t	c	0.5871	-0.0592	0.0069	9.57e-18	--	0.0621294	0.00763707	4.11e-16	0.0461373	0.0160891	0.00413578
16:53818813:A:G	a	g	0.5871	-0.0591	0.0069	1.02e-17	--	0.0621294	0.0076371	4.11e-16	0.0458646	0.01609	0.00436502
16:53821413:T:C	t	c	0.5871	-0.0591	0.0069	1.02e-17	--	0.0620824	0.00763703	4.32e-16	0.0460612	0.016089	0.00419787
16:53820813:A:G	a	g	0.5871	-0.0591	0.0069	1.08e-17	--	0.062073	0.00763704	4.36e-16	0.0458591	0.0160899	0.00436942
16:53821862:C:T	t	c	0.4129	0.0591	0.0069	1.09e-17	++	0.0620448	0.00763709	4.49e-16	0.0459543	0.0160895	0.00428795
16:53826028:T:C	t	c	0.5889	-0.0591	0.0069	1.17e-17	--	0.0620354	0.00764371	4.83e-16	0.0459252	0.0160908	0.00431554
16:53825488:C:T	t	c	0.4135	0.0586	0.0069	1.39e-17	++	0.0614995	0.0075858	5.19e-16	0.0453777	0.0160912	0.00480185
16:53829963:T:TTC	t	ttc	0.5929	-0.0603	0.0071	2.67e-17	--	0.0631438	0.00791934	1.54e-15	0.0482805	0.016402	0.00324444
9:22085598:T:C	t	c	0.5263	-0.0588	0.007	2.96e-17	--	0.0531995	0.00774001	6.26e-12	0.0827282	0.0159494	2.14e-07
16:53822169:AT:A	a	at	0.3534	0.0615	0.0073	3.29e-17	++	0.0650009	0.00810567	1.06e-15	0.0467149	0.0166967	0.0051444
9:22084310:T:C	t	c	0.4826	0.0585	0.0069	3.66e-17	++	-0.0529252	0.00772124	7.15e-12	0.0823685	0.01593	2.33e-07
9:22081850:T:C	t	c	0.4849	0.0584	0.007	4.61e-17	++	-0.0526616	0.00772752	9.44e-12	0.0824942	0.0159044	2.14e-07
9:22081397:T:G	t	g	0.4848	0.0583	0.007	4.76e-17	++	-0.0526827	0.00772805	9.29e-12	0.0823181	0.0159098	2.29e-07
6:161010118:A:G	a	g	0.9287	-0.1065	0.0128	9.34e-17	--	0.103314	0.0144171	7.73e-13	0.118332	0.0279068	2.23e-05
4:111682944:A:G	a	g	0.7744	-0.0704	0.0085	1.53e-16	--	0.0575422	0.00947428	1.25e-09	0.12558	0.0196125	1.52e-10
4:111688752:C:T	t	c	0.2257	0.0702	0.0085	1.79e-16	++	0.057495	0.00946994	1.27e-09	0.124493	0.0195719	2.01e-10
4:111685615:T:C	t	c	0.7748	-0.0702	0.0085	1.84e-16	--	0.0572779	0.00948152	1.53e-09	0.125576	0.0195818	1.43e-10
4:111681501:G:T	t	g	0.2251	0.0702	0.0085	1.99e-16	++	0.0572212	0.00948243	1.59e-09	0.125731	0.0196142	1.45e-10
6:161005610:C:T	t	c	0.0719	0.1062	0.0129	2.07e-16	++	0.102981	0.0145985	1.74e-12	0.118136	0.0278423	2.21e-05
9:22077085:C:A	a	c	0.5093	-0.0568	0.007	3.75e-16	--	-0.0516291	0.00776168	2.89e-11	-0.0788558	0.0159399	7.53e-07
9:22076795:G:A	a	g	0.5081	-0.0569	0.007	3.87e-16	--	-0.0517523	0.00777539	2.82e-11	-0.0785461	0.0159396	8.32e-07
4:111699831:C:T	t	c	0.2029	0.0692	0.0085	5.14e-16	++	0.0560306	0.00949337	3.58e-09	0.125179	0.0195407	1.49e-10
4:111698108:T:C	t	c	0.7973	-0.0692	0.0085	5.31e-16	--	0.0559927	0.00949465	3.7e-09	0.125216	0.0195436	1.48e-10
4:111703510:G:T	t	g	0.2027	0.0692	0.0085	5.61e-16	++	0.055936	0.00949832	3.88e-09	0.12515	0.0195356	1.49e-10
4:111704080:A:G	a	g	0.7753	-0.069	0.0085	5.76e-16	--	0.0559927	0.00946693	3.32e-09	0.124101	0.0195286	2.09e-10
4:111697568:A:G	a	g	0.7973	-0.0691	0.0085	5.92e-16	--	0.0558509	0.00949502	4.04e-09	0.125237	0.019544	1.47e-10
4:111704143:A:G	a	g	0.7976	-0.069	0.0085	6.6e-16	--	0.055709	0.00950236	4.56e-09	0.125328	0.019538	1.41e-10
4:111696651:A:T	a	t	0.7977	-0.0689	0.0085	7.18e-16	--	0.0555388	0.00950127	5.05e-09	0.125665	0.0195487	1.29e-10
4:111699685:A:T	a	t	0.7975	-0.0689	0.0085	7.37e-16	--	0.0555388	0.00949823	5e-09	0.125433	0.0195448	1.38e-10
6:160997118:A:T	a	t	0.9296	-0.1063	0.0132	7.53e-16	--	0.103558	0.0149494	4.3e-12	0.115745	0.0279476	3.45e-05
4:111701798:G:T	t	g	0.2025	0.0688	0.0085	8.01e-16	++	0.0553685	0.00949934	5.58e-09	0.125702	0.0195429	1.26e-10
4:111697815:TG:T	t	tg	0.2024	0.0686	0.0085	9.73e-16	++	0.0553969	0.0095002	5.51e-09	0.12488	0.0195809	1.8e-10
9:22076071:T:C	t	c	0.5298	-0.0564	0.007	9.78e-16	--	0.0515293	0.00782701	4.59e-11	0.0768999	0.0159777	1.49e-06
16:53798622:G:T	t	g	0.4355	0.0558	0.007	1.59e-15	++	0.0598055	0.00777661	1.47e-14	0.0385842	0.0160215	0.0160279
4:111704536:A:T	a	t	0.7967	-0.0672	0.0084	1.72e-15	--	0.0538535	0.00936658	8.94e-09	0.125433	0.0195373	1.36e-10
4:111712686:C:T	t	c	0.2083	0.0654	0.0083	2.49e-15	++	0.0525925	0.0091151	7.95e-09	0.123919	0.0195191	2.17e-10
16:53798319:G:A	a	g	0.4352	0.0558	0.0071	2.86e-15	++	0.0600692	0.00784968	1.98e-14	0.0375892	0.0162523	0.0207308
4:111718067:A:G	a	g	0.7916	-0.0648	0.0083	4.11e-15	--	0.052004	0.00911193	1.15e-08	0.123277	0.0194774	2.46e-10
4:111712432:G:A	a	g	0.2227	0.0661	0.0084	4.23e-15	++	0.0528676	0.00933338	1.47e-08	0.123918	0.0195243	2.2e-10
4:111689780:T:TGA	t	tga	0.8643	-0.0836	0.0107	4.74e-15	--	0.0693488	0.0118026	4.2e-09	0.148125	0.0250634	3.42e-09
1:16310737:C:CT	ct	c	0.3011	-0.0602	0.0077	4.97e-15	--	-0.0605242	0.00855548	1.5e-12	-0.0590621	0.0176243	0.000804683
9:22072264:G:A	a	g	0.5124	-0.0549	0.007	5.07e-15	--	-0.0496073	0.00780539	2.08e-10	-0.0768457	0.0159576	1.47e-06
4:111682246:G:T	t	g	0.113	0.0837	0.0107	5.31e-15	++	0.0687328	0.0118323	6.29e-09	0.150875	0.0250867	1.81e-09
4:111681539:G:A	a	g	0.113	0.0836	0.0107	5.45e-15	++	0.0686768	0.0118321	6.46e-09	0.150916	0.0250857	1.79e-09
4:111683003:T:C	t	c	0.887	-0.0836	0.0107	5.52e-15	--	0.0686768	0.0118321	6.46e-09	0.150843	0.0250872	1.82e-09
9:22072301:C:G	c	g	0.4876	0.0547	0.007	5.81e-15	++	-0.0493489	0.0078045	2.56e-10	-0.0772762	0.015956	1.28e-06
4:111682614:T:G	t	g	0.8877	-0.0838	0.0107	5.96e-15	--	0.0687608	0.0118764	7.04e-09	0.150972	0.0251084	1.82e-09
4:111684643:C:T	t	c	0.1123	0.0837	0.0107	6.25e-15	++	0.0686675	0.0118685	7.22e-09	0.151072	0.0251301	1.84e-09
4:111685408:A:C	a	c	0.8877	-0.0837	0.0107	6.27e-15	--	0.0686675	0.0118685	7.22e-09	0.151046	0.0251302	1.85e-09
4:111714419:G:T	t	g	0.2231	0.0656	0.0084	6.39e-15	++	0.0526494	0.00932863	1.66e-08	0.122287	0.0195078	3.64e-10
4:111689334:TG:T	t	tg	0.1132	0.0834	0.0107	6.49e-15	++	0.0685741	0.0118329	6.83e-09	0.150159	0.025092	2.17e-09
4:111688953:A:ATATTGT	a	atattgt	0.8868	-0.0834	0.0107	6.71e-15	--	0.0685741	0.0118329	6.83e-09	0.149989	0.0251016	2.3e-09
4:111687124:C:T	t	c	0.1123	0.0836	0.0107	6.73e-15	++	0.0686675	0.0118685	7.22e-09	0.150306	0.0251059	2.14e-09
4:111687514:C:A	a	c	0.113	0.0833	0.0107	6.84e-15	++	0.0686768	0.0118321	6.46e-09	0.14934	0.0250987	2.68e-09
4:111695422:A:G	a	g	0.8852	-0.0833	0.0107	7e-15	--	0.0694234	0.0118423	4.57e-09	0.145137	0.0249913	6.34e-09
4:111683361:T:C	t	c	0.8858	-0.0831	0.0107	7.5e-15	--	0.0684527	0.0118115	6.81e-09	0.148635	0.0250275	2.87e-09
4:111676909:T:C	t	c	0.8845	-0.0829	0.0107	7.56e-15	--	0.0677895	0.0117698	8.42e-09	0.151522	0.0251202	1.62e-09
4:111677101:A:G	a	g	0.8845	-0.0829	0.0107	7.59e-15	--	0.0677895	0.0117698	8.42e-09	0.151484	0.025119	1.63e-09
4:111686614:TG:T	t	tg	0.1122	0.0835	0.0107	7.71e-15	++	0.0686488	0.0118683	7.3e-09	0.150461	0.0252319	2.47e-09
9:22099746:TA:TAA	ta	taa	0.5153	-0.0591	0.0076	7.75e-15	-?	0.0591459	0.00761057	7.78e-15	NA	NA	NA
4:111680249:G:A	a	g	0.1153	0.0826	0.0106	8.02e-15	++	0.06764	0.0117471	8.53e-09	0.150982	0.0250844	1.76e-09
6:36627599:T:C	t	c	0.7638	0.0635	0.0082	8.19e-15	++	-0.0650282	0.00904361	6.46e-13	-0.0564915	0.0190992	0.00309854
4:111677395:C:T	t	c	0.1152	0.0826	0.0106	8.48e-15	++	0.0677241	0.0117485	8.18e-09	0.150532	0.0251209	2.07e-09
4:111685081:C:A	a	c	0.1122	0.0833	0.0107	8.71e-15	++	0.0681258	0.0118728	9.58e-09	0.151118	0.0251311	1.82e-09
4:111687147:G:GAACA	g	gaaca	0.8877	-0.0832	0.0107	9.23e-15	--	0.0680791	0.011873	9.83e-09	0.150875	0.0251278	1.92e-09
4:111677722:T:G	t	g	0.8846	-0.0826	0.0107	9.37e-15	--	0.0674437	0.0117702	1e-08	0.151509	0.0251219	1.63e-09
4:111685962:C:T	t	c	0.1122	0.0831	0.0107	9.7e-15	++	0.0680791	0.011873	9.83e-09	0.1503	0.0251046	2.14e-09
4:111695814:A:G	a	g	0.8864	-0.0826	0.0107	1.03e-14	--	0.0688729	0.0117991	5.3e-09	0.144084	0.0250254	8.54e-09
4:111664158:G:A	a	g	0.1136	0.0824	0.0107	1.07e-14	++	0.0678829	0.011772	8.08e-09	0.148934	0.0251627	3.24e-09
4:111665916:T:C	t	c	0.8857	-0.0823	0.0107	1.11e-14	--	0.0678829	0.0117623	7.89e-09	0.148468	0.025168	3.66e-09
4:111665917:G:A	a	g	0.1137	0.0824	0.0107	1.14e-14	++	0.0677147	0.0117753	8.89e-09	0.149404	0.0251765	2.95e-09
4:111671677:C:T	t	c	0.1136	0.0824	0.0107	1.14e-14	++	0.0677428	0.0117736	8.74e-09	0.149158	0.0251694	3.1e-09
4:111671810:A:G	a	g	0.8864	-0.0824	0.0107	1.15e-14	--	0.0677428	0.0117736	8.74e-09	0.14912	0.0251696	3.13e-09
6:36641546:C:A	a	c	0.2366	-0.0629	0.0081	1.15e-14	--	-0.0649279	0.00901507	5.93e-13	-0.0539105	0.0190332	0.00461941
4:111689666:T:C	t	c	0.8877	-0.0829	0.0107	1.17e-14	--	0.0677988	0.0118754	1.13e-08	0.150198	0.0251065	2.2e-09
4:111668626:G:A	a	g	0.1136	0.0823	0.0107	1.18e-14	++	0.0677428	0.0117736	8.74e-09	0.148869	0.0251693	3.32e-09
6:160985526:G:A	a	g	0.0698	0.1039	0.0135	1.29e-14	++	0.0992931	0.0153702	1.05e-10	0.1191	0.0280368	2.16e-05
9:22085719:C:CAAAA	caaaa	c	0.473	-0.0548	0.0071	1.32e-14	--	-0.0505136	0.00791604	1.76e-10	-0.0726166	0.016185	7.23e-06
9:22065002:C:G	c	g	0.5849	-0.0541	0.007	1.37e-14	--	0.0465687	0.00782324	2.64e-09	0.0860189	0.0160485	8.33e-08
4:111652338:T:C	t	c	0.8822	-0.0804	0.0104	1.38e-14	--	0.0697686	0.0115106	1.35e-09	0.129505	0.0247868	1.74e-07
4:111649869:C:A	a	c	0.1178	0.0803	0.0104	1.47e-14	++	0.0698245	0.0115108	1.31e-09	0.128834	0.0247941	2.03e-07
4:111663933:C:T	t	c	0.1133	0.082	0.0107	1.58e-14	++	0.0671912	0.011792	1.21e-08	0.149636	0.0251764	2.79e-09
4:111656967:G:A	a	g	0.1176	0.0803	0.0105	1.68e-14	++	0.0701043	0.0115414	1.25e-09	0.12748	0.0248223	2.81e-07
4:111658563:C:T	t	c	0.1176	0.0803	0.0105	1.69e-14	++	0.0700297	0.011542	1.3e-09	0.127808	0.0248228	2.62e-07
4:111660194:G:T	t	g	0.1176	0.0803	0.0105	1.74e-14	++	0.0701136	0.0115417	1.24e-09	0.12721	0.0248262	2.99e-07
4:111711102:C:A	a	c	0.1142	0.081	0.0106	1.74e-14	++	0.06764	0.0116572	6.53e-09	0.142513	0.0249956	1.19e-08
4:111711041:T:C	t	c	0.8859	-0.081	0.0106	1.77e-14	--	0.0674998	0.0116578	7.02e-09	0.143267	0.0250226	1.03e-08
1:16312083:C:CA	ca	c	0.315	-0.0569	0.0074	1.86e-14	--	-0.0573029	0.00823816	3.51e-12	-0.0552058	0.017198	0.00132728
4:111709394:C:G	c	g	0.8858	-0.0809	0.0106	1.95e-14	--	0.0674998	0.0116578	7.02e-09	0.142338	0.024998	1.24e-08
4:111709641:C:A	a	c	0.1142	0.0809	0.0106	1.96e-14	++	0.0674998	0.0116578	7.02e-09	0.142285	0.0249978	1.26e-08
4:111710042:T:C	t	c	0.8858	-0.0809	0.0106	1.97e-14	--	0.0674998	0.0116578	7.02e-09	0.142252	0.024997	1.26e-08
4:111710682:C:A	a	c	0.1142	0.0808	0.0106	1.99e-14	++	0.0674998	0.0116578	7.02e-09	0.142182	0.0249989	1.29e-08
4:111705768:T:C	t	c	0.8859	-0.0808	0.0106	2.09e-14	--	0.0673969	0.0116681	7.66e-09	0.142564	0.0250089	1.19e-08
4:111649282:G:T	t	g	0.1176	0.0797	0.0104	2.37e-14	++	0.0690875	0.0115191	2e-09	0.128845	0.0247954	2.03e-07
4:111646618:A:G	a	g	0.7404	-0.0593	0.0078	2.39e-14	--	0.0518711	0.00860001	1.63e-09	0.0927255	0.0182151	3.57e-07
4:111710921:C:A	a	c	0.1133	0.081	0.0106	2.54e-14	++	0.0671912	0.0117376	1.04e-08	0.143665	0.0250286	9.46e-09
4:111710967:T:A	a	t	0.1133	0.081	0.0106	2.55e-14	++	0.0671912	0.0117376	1.04e-08	0.143642	0.025029	9.52e-09
4:111710793:C:G	c	g	0.8861	-0.0806	0.0106	2.57e-14	--	0.0668639	0.0116738	1.02e-08	0.143771	0.0250324	9.28e-09
4:111701433:A:G	a	g	0.8879	-0.0818	0.0107	2.57e-14	--	0.0676026	0.0118869	1.29e-08	0.144944	0.0250532	7.23e-09
4:111703572:C:T	t	c	0.1131	0.0814	0.0107	2.63e-14	++	0.0673595	0.0118136	1.18e-08	0.144121	0.0250216	8.42e-09
4:111710542:C:T	t	c	0.1138	0.0806	0.0106	2.66e-14	++	0.0668733	0.0116733	1.01e-08	0.143465	0.0250345	1e-08
1:16313172:C:T	t	c	0.315	-0.0566	0.0074	2.67e-14	--	-0.0573061	0.00823818	3.5e-12	-0.0533121	0.0171857	0.00192137
1:16335527:C:G	c	g	0.6468	0.056	0.0074	2.73e-14	++	-0.0553468	0.00817042	1.25e-11	-0.0585645	0.0168629	0.000514724
4:111699326:T:C	t	c	0.8869	-0.0812	0.0107	2.89e-14	--	0.0671725	0.0118171	1.32e-08	0.144381	0.0250283	7.99e-09
1:16335144:C:T	t	c	0.3531	-0.0559	0.0074	2.89e-14	--	-0.0553151	0.00817297	1.31e-11	-0.0584857	0.0168632	0.000523885
4:111697653:C:T	t	c	0.1131	0.0812	0.0107	2.91e-14	++	0.0671445	0.0118166	1.33e-08	0.144462	0.02503	7.86e-09
1:16320499:G:C	c	g	0.326	-0.0566	0.0074	2.92e-14	--	-0.057609	0.00828024	3.46e-12	-0.0524893	0.0170672	0.00210193
4:111709004:T:G	t	g	0.8862	-0.0805	0.0106	2.92e-14	--	0.0668546	0.0116817	1.04e-08	0.142797	0.0250094	1.13e-08
4:111706275:A:G	a	g	0.8862	-0.0804	0.0106	3.04e-14	--	0.0667704	0.0116837	1.1e-08	0.143014	0.0250192	1.09e-08
4:111641053:A:G	a	g	0.7378	-0.0582	0.0077	3.07e-14	--	0.0509307	0.00845742	1.72e-09	0.0920788	0.0181868	4.13e-07
1:16306846:G:A	a	g	0.3147	-0.0564	0.0074	3.08e-14	--	-0.057287	0.00823744	3.54e-12	-0.0526586	0.0171937	0.00219371
1:16313788:C:T	t	c	0.3149	-0.0564	0.0074	3.08e-14	--	-0.0573198	0.00823857	3.46e-12	-0.052552	0.0171986	0.00224615
4:111708438:A:G	a	g	0.8862	-0.0804	0.0106	3.14e-14	--	0.0667423	0.0116836	1.11e-08	0.14281	0.0250096	1.13e-08
4:111708889:G:A	a	g	0.1135	0.0804	0.0106	3.21e-14	++	0.0665739	0.0117032	1.28e-08	0.14377	0.0250045	8.94e-09
4:111704199:G:T	t	g	0.1134	0.0805	0.0106	3.27e-14	++	0.0665272	0.0117072	1.33e-08	0.144041	0.0250194	8.55e-09
1:16331108:C:T	t	c	0.3532	-0.0558	0.0074	3.28e-14	--	-0.0552464	0.00816972	1.36e-11	-0.0580695	0.0168679	0.000576134
4:111710169:C:T	t	c	0.1157	0.0791	0.0104	3.33e-14	++	0.0654787	0.0114671	1.13e-08	0.14352	0.0249918	9.32e-09
9:22083404:T:C	t	c	0.5846	0.0524	0.0069	3.34e-14	++	-0.0496641	0.0076397	7.99e-11	-0.0648037	0.016212	6.41e-05
4:111711922:C:T	t	c	0.1141	0.0802	0.0106	3.4e-14	++	0.0668639	0.0116654	9.93e-09	0.141255	0.025009	1.62e-08
4:111660112:G:C	c	g	0.1163	0.0796	0.0105	3.42e-14	++	0.0685088	0.0115915	3.41e-09	0.130875	0.0248593	1.4e-07
4:111642851:T:G	t	g	0.8828	-0.0796	0.0105	3.49e-14	--	0.0694141	0.0115882	2.09e-09	0.126558	0.0248695	3.6e-07
4:111648140:T:C	t	c	0.8835	-0.0794	0.0105	3.49e-14	--	0.0678269	0.0115562	4.37e-09	0.132667	0.0248052	8.88e-08
4:111705295:C:T	t	c	0.1125	0.0808	0.0107	3.5e-14	++	0.0668172	0.0117845	1.43e-08	0.144022	0.0250478	8.93e-09
4:111651557:T:C	t	c	0.8834	-0.0793	0.0105	3.58e-14	--	0.067911	0.0115535	4.16e-09	0.132109	0.024819	1.02e-07
4:111708287:C:A	a	c	0.1161	0.0789	0.0104	3.59e-14	++	0.0659937	0.0114543	8.34e-09	0.140423	0.0250195	1.99e-08
4:111652876:T:C	t	c	0.8835	-0.0793	0.0105	3.65e-14	--	0.0678455	0.0115537	4.29e-09	0.132248	0.0248161	9.87e-08
6:36628953:G:A	a	g	0.24	-0.0614	0.0081	3.71e-14	--	-0.0617403	0.00895539	5.41e-12	-0.0597878	0.0191038	0.00175029
1:16328116:T:C	t	c	0.6468	0.0557	0.0074	3.79e-14	++	-0.0551956	0.0081701	1.42e-11	-0.0575929	0.016872	0.000641281
1:16335302:C:CA	ca	c	0.3531	-0.0557	0.0074	3.79e-14	--	-0.0553468	0.00817042	1.25e-11	-0.0570493	0.0169017	0.000737183
4:111654226:A:C	a	c	0.8837	-0.0793	0.0105	3.84e-14	--	0.0677801	0.0115624	4.58e-09	0.13247	0.0248309	9.56e-08
4:111660537:T:TTTG	t	tttg	0.7405	-0.0588	0.0078	4.09e-14	--	0.0512918	0.00860445	2.5e-09	0.0924731	0.0182166	3.85e-07
4:111649251:C:T	t	c	0.1165	0.0792	0.0105	4.16e-14	++	0.0678269	0.0115562	4.37e-09	0.131465	0.0248259	1.19e-07
6:36627053:A:G	a	g	0.7598	0.0611	0.0081	4.28e-14	++	-0.0618073	0.00894045	4.74e-12	-0.0580662	0.0190673	0.00232433
1:16297189:G:A	a	g	0.3157	-0.0557	0.0074	4.35e-14	--	-0.0563249	0.00817113	5.46e-12	-0.0530357	0.0171897	0.0020334
4:111653211:G:T	t	g	0.1178	0.0782	0.0104	4.42e-14	++	0.0661903	0.0114021	6.44e-09	0.134772	0.0247727	5.32e-08
4:111653746:C:T	t	c	0.1163	0.0791	0.0105	4.45e-14	++	0.0675371	0.0115639	5.21e-09	0.132492	0.0248303	9.51e-08
1:16326935:G:A	a	g	0.3532	-0.0555	0.0074	4.49e-14	--	-0.05511	0.00817032	1.53e-11	-0.0571129	0.0168752	0.000713279
4:111712184:T:G	t	g	0.8671	-0.0799	0.0106	4.59e-14	--	0.0664617	0.0116957	1.32e-08	0.141309	0.0249941	1.57e-08
4:111657347:C:A	a	c	0.117	0.0792	0.0105	4.8e-14	++	0.0680231	0.0115972	4.48e-09	0.130646	0.0248605	1.48e-07
4:111712236:T:C	t	c	0.8672	-0.0798	0.0106	4.83e-14	--	0.0664336	0.0116959	1.35e-08	0.141064	0.0249969	1.67e-08
4:111655087:C:T	t	c	0.116	0.0791	0.0105	5e-14	++	0.0675091	0.0115968	5.83e-09	0.132482	0.0248322	9.55e-08
4:111654998:G:T	t	g	0.116	0.0791	0.0105	5e-14	++	0.0675091	0.0115968	5.83e-09	0.132482	0.0248322	9.55e-08
4:111654814:C:T	t	c	0.116	0.0791	0.0105	5e-14	++	0.0675091	0.0115968	5.83e-09	0.132478	0.024832	9.56e-08
4:111655239:G:T	t	g	0.116	0.0791	0.0105	5.01e-14	++	0.0675091	0.0115968	5.83e-09	0.132469	0.0248325	9.58e-08
4:111649989:A:C	a	c	0.8837	-0.079	0.0105	5.01e-14	--	0.0672006	0.0115656	6.23e-09	0.133066	0.0248158	8.22e-08
4:111655578:A:G	a	g	0.884	-0.0791	0.0105	5.02e-14	--	0.0675091	0.0115968	5.83e-09	0.132452	0.0248327	9.62e-08
4:111714889:C:T	t	c	0.1135	0.0798	0.0106	5.21e-14	++	0.0663119	0.0116969	1.43e-08	0.141311	0.025027	1.64e-08
6:36618821:C:T	t	c	0.2294	-0.0626	0.0083	5.28e-14	--	-0.0645801	0.00922324	2.53e-12	-0.0539117	0.0192468	0.00509322
4:111654124:T:C	t	c	0.8837	-0.0789	0.0105	5.31e-14	--	0.0672567	0.011566	6.07e-09	0.132485	0.0248311	9.53e-08
4:111716513:C:T	t	c	0.114	0.0796	0.0106	5.38e-14	++	0.0664242	0.0116795	1.29e-08	0.140176	0.0250267	2.13e-08
4:111651812:G:A	a	g	0.1162	0.0789	0.0105	5.39e-14	++	0.0672006	0.0115656	6.23e-09	0.1326	0.0248286	9.26e-08
4:111651672:C:T	t	c	0.1162	0.0789	0.0105	5.41e-14	++	0.0672006	0.0115656	6.23e-09	0.13258	0.0248287	9.31e-08
4:111651452:A:G	a	g	0.8838	-0.0788	0.0105	5.45e-14	--	0.0672006	0.0115656	6.23e-09	0.132513	0.0248288	9.45e-08
4:111657503:T:A	a	t	0.2584	0.0584	0.0078	5.53e-14	++	0.0509212	0.00859174	3.08e-09	0.092085	0.018205	4.23e-07
4:111679101:T:C	t	c	0.8951	-0.0855	0.0114	5.56e-14	--	0.0698618	0.0125685	2.72e-08	0.155846	0.0266776	5.16e-09
4:111650074:G:C	c	g	0.1162	0.0789	0.0105	5.73e-14	++	0.0672847	0.0115711	6.06e-09	0.133481	0.0250445	9.83e-08
4:111646967:T:C	t	c	0.8838	-0.0791	0.0105	5.95e-14	--	0.0673782	0.0116264	6.84e-09	0.132232	0.0248101	9.83e-08
4:111655892:G:A	a	g	0.116	0.0789	0.0105	6.01e-14	++	0.0675091	0.0115968	5.83e-09	0.131235	0.0248545	1.29e-07
4:111659058:C:T	t	c	0.116	0.0788	0.0105	6.28e-14	++	0.0674998	0.0115969	5.88e-09	0.13097	0.0248594	1.38e-07
4:111656040:T:C	t	c	0.884	-0.0788	0.0105	6.34e-14	--	0.0675465	0.0115969	5.73e-09	0.130684	0.024859	1.46e-07
6:36646849:T:C	t	c	0.6831	0.0562	0.0075	6.36e-14	++	-0.0575995	0.00827974	3.49e-12	-0.0497256	0.0175531	0.0046133
4:111656647:C:T	t	c	0.116	0.0788	0.0105	6.49e-14	++	0.0675091	0.0115968	5.83e-09	0.130678	0.0248595	1.47e-07
4:111656519:G:A	a	g	0.1161	0.0788	0.0105	6.51e-14	++	0.0675278	0.0115962	5.78e-09	0.130558	0.0248596	1.51e-07
4:111657648:C:T	t	c	0.116	0.0788	0.0105	6.53e-14	++	0.0675091	0.0115967	5.84e-09	0.13063	0.0248609	1.48e-07
4:111660226:T:C	t	c	0.884	-0.0787	0.0105	6.76e-14	--	0.0675091	0.0115967	5.84e-09	0.130409	0.024866	1.57e-07
6:36636080:T:C	t	c	0.7607	0.0607	0.0081	7.01e-14	++	-0.0612362	0.00895879	8.18e-12	-0.0582985	0.0190534	0.00221529
4:111647912:G:GTGTA	g	gtgta	0.8841	-0.0786	0.0105	7.24e-14	--	0.0671445	0.0115954	7e-09	0.131464	0.0248581	1.23e-07
4:111641186:G:A	a	g	0.1161	0.079	0.0106	7.27e-14	++	0.0679016	0.0116582	5.72e-09	0.129626	0.0248949	1.92e-07
6:36623379:G:A	a	g	0.2448	-0.0596	0.008	7.29e-14	--	-0.0600409	0.00877827	7.94e-12	-0.0577387	0.0190165	0.00239546
4:111679136:A:G	a	g	0.8961	-0.0851	0.0114	7.31e-14	--	0.0696287	0.0125666	3.01e-08	0.154788	0.0266987	6.73e-09
6:36623243:A:T	a	t	0.7574	0.0602	0.0081	7.85e-14	++	-0.0605136	0.00888883	9.91e-12	-0.0586237	0.0190152	0.00204925
6:36623756:C:T	t	c	0.2426	-0.0602	0.0081	7.86e-14	--	-0.0605136	0.00888883	9.91e-12	-0.0586162	0.0190158	0.00205272
1:16319957:C:T	t	c	0.3263	-0.0552	0.0074	7.97e-14	--	-0.05585	0.00819281	9.3e-12	-0.0522685	0.017067	0.0021946
4:111647337:T:G	t	g	0.8841	-0.0786	0.0105	8.65e-14	--	0.0667049	0.0116388	9.98e-09	0.132759	0.0248196	8.85e-08
4:111647372:G:A	a	g	0.116	0.0786	0.0105	8.74e-14	++	0.0665927	0.0116402	1.06e-08	0.13318	0.0248141	8e-08
1:16305279:T:C	t	c	0.6786	0.055	0.0074	9.86e-14	++	-0.0554567	0.00819634	1.32e-11	-0.0531387	0.0171233	0.00191372
1:16307371:T:C	t	c	0.6793	0.055	0.0074	1.03e-13	++	-0.0551417	0.00818831	1.65e-11	-0.0541234	0.0171415	0.0015916
6:36623124:T:C	t	c	0.7588	0.06	0.0081	1.06e-13	++	-0.0603011	0.00891684	1.36e-11	-0.0587171	0.0190161	0.00201674
4:111644002:A:G	a	g	0.7415	-0.058	0.0078	1.12e-13	--	0.0499133	0.0086387	7.58e-09	0.093759	0.0182178	2.65e-07
1:16348412:C:T	t	c	0.3313	-0.0552	0.0074	1.19e-13	--	-0.0509786	0.00824422	6.27e-10	-0.0734511	0.0172258	2.01e-05
1:16304398:G:A	a	g	0.3207	-0.0548	0.0074	1.2e-13	--	-0.0551977	0.0081897	1.59e-11	-0.053045	0.0171223	0.00194825
1:16297959:TAC:T	t	tac	0.3163	-0.0553	0.0075	1.28e-13	--	-0.0551692	0.00826417	2.46e-11	-0.055927	0.0174159	0.0013215
4:111641891:G:A	a	g	0.1156	0.0781	0.0106	1.37e-13	++	0.0669014	0.0116582	9.54e-09	0.129402	0.0249127	2.06e-07
4:111645013:C:T	t	c	0.1179	0.0781	0.0106	1.41e-13	++	0.0670977	0.0116657	8.82e-09	0.128427	0.0249086	2.52e-07
1:16348083:T:A	a	t	0.3368	-0.0548	0.0074	1.44e-13	--	-0.0512343	0.00822994	4.8e-10	-0.0704027	0.0171154	3.9e-05
4:111645555:G:A	a	g	0.1156	0.078	0.0106	1.48e-13	++	0.066892	0.0116581	9.58e-09	0.128934	0.0249255	2.31e-07
4:111642419:G:C	c	g	0.1156	0.0779	0.0106	1.58e-13	++	0.066892	0.0116581	9.58e-09	0.128566	0.0249465	2.55e-07
1:16347534:G:A	a	g	0.3361	-0.0548	0.0074	1.6e-13	--	-0.0512565	0.00823276	4.79e-10	-0.0699799	0.0171479	4.49e-05
1:16346988:G:A	a	g	0.3361	-0.0548	0.0074	1.6e-13	--	-0.0512501	0.00823262	4.81e-10	-0.0699801	0.0171439	4.47e-05
6:36633069:G:A	a	g	0.3543	-0.0535	0.0073	1.61e-13	--	-0.0513186	0.00801224	1.5e-10	-0.0634663	0.0170682	0.000200487
1:16350028:G:A	a	g	0.336	-0.0546	0.0074	1.63e-13	--	-0.0510512	0.00820669	4.95e-10	-0.069948	0.0171152	4.37e-05
1:16349460:C:T	t	c	0.336	-0.0546	0.0074	1.64e-13	--	-0.0510512	0.00820669	4.95e-10	-0.0699119	0.0171148	4.41e-05
16:53824007:G:A	a	g	0.522	0.0506	0.0069	1.64e-13	++	0.0537019	0.0076096	1.7e-12	-0.0372384	0.0159393	0.0194779
1:16299312:C:T	t	c	0.3249	-0.0536	0.0073	1.65e-13	--	-0.0535949	0.00802694	2.44e-11	-0.0535958	0.0171168	0.00174107
1:16344730:C:T	t	c	0.3361	-0.0548	0.0074	1.66e-13	--	-0.0512449	0.00824001	5e-10	-0.069969	0.0171401	4.46e-05
1:16296982:G:GTTCAAGTGA	g	gttcaagtga	0.6782	0.0541	0.0073	1.75e-13	++	-0.0541901	0.00812194	2.52e-11	-0.0534389	0.0171165	0.00179583
6:36634156:G:A	a	g	0.3542	-0.0534	0.0073	1.91e-13	--	-0.0512144	0.00801425	1.65e-10	-0.0630645	0.0170687	0.000220105
1:16297738:GA:G	g	ga	0.3242	-0.0541	0.0074	2e-13	--	-0.0542704	0.00815687	2.86e-11	-0.0534938	0.0171427	0.00180546
4:111644811:T:A	a	t	0.1176	0.0777	0.0106	2.07e-13	++	0.0664242	0.0116781	1.28e-08	0.12882	0.0249195	2.35e-07
4:111644224:T:C	t	c	0.8824	-0.0777	0.0106	2.08e-13	--	0.0664242	0.0116781	1.28e-08	0.128784	0.0249172	2.36e-07
1:16340951:T:A	a	t	0.3364	-0.0546	0.0074	2.08e-13	--	-0.0511112	0.00825623	5.99e-10	-0.0697683	0.0171408	4.7e-05
4:111643526:G:T	t	g	0.1176	0.0776	0.0106	2.1e-13	++	0.0664242	0.0116781	1.28e-08	0.128735	0.0249199	2.39e-07
1:16338282:G:A	a	g	0.3365	-0.0546	0.0074	2.12e-13	--	-0.051128	0.00825472	5.87e-10	-0.0695133	0.0171335	4.97e-05
6:36633160:C:T	t	c	0.3606	-0.053	0.0072	2.13e-13	--	-0.0506177	0.00797521	2.2e-10	-0.0638623	0.0170074	0.000173357
1:16296039:A:G	a	g	0.6777	0.0539	0.0073	2.18e-13	++	-0.0544118	0.00812637	2.15e-11	-0.0513639	0.0170957	0.00266026
1:16338925:G:T	t	g	0.3364	-0.0545	0.0074	2.28e-13	--	-0.0511228	0.00825474	5.9e-10	-0.0691643	0.0171332	5.42e-05
1:16353400:C:T	t	c	0.3354	-0.0541	0.0074	2.29e-13	--	-0.0505967	0.0081882	6.44e-10	-0.0696571	0.0171143	4.7e-05
1:16340843:T:TC	t	tc	0.6636	0.0545	0.0074	2.44e-13	++	-0.0511186	0.00825508	5.93e-10	-0.0688562	0.0171385	5.88e-05
6:36646788:A:G	a	g	0.6597	0.0534	0.0073	2.52e-13	++	-0.0522358	0.0080558	8.92e-11	-0.0586648	0.0172076	0.000651448
1:16338474:C:T	t	c	0.3364	-0.0544	0.0074	2.53e-13	--	-0.0511175	0.00825509	5.93e-10	-0.0686492	0.0171365	6.17e-05
1:16359123:G:A	a	g	0.3373	-0.0538	0.0074	2.68e-13	--	-0.050338	0.00816437	7.02e-10	-0.0692086	0.0170851	5.1e-05
1:16358932:C:T	t	c	0.3373	-0.0538	0.0074	2.71e-13	--	-0.050338	0.00816437	7.02e-10	-0.0691322	0.0170809	5.18e-05
1:16358148:C:T	t	c	0.3373	-0.0538	0.0074	2.75e-13	--	-0.0503558	0.00816493	6.95e-10	-0.0689514	0.017075	5.39e-05
6:36619452:A:C	a	c	0.7617	0.0593	0.0081	2.81e-13	++	-0.0597606	0.00896303	2.6e-11	-0.057174	0.0191677	0.00285594
4:111658394:C:T	t	c	0.1161	0.0774	0.0106	3.14e-13	++	0.0703839	0.0115444	1.08e-09	0.116318	0.0271361	1.82e-05
16:53823990:C:T	t	c	0.5214	0.0499	0.0069	3.85e-13	++	0.0537019	0.0076096	1.7e-12	-0.0330629	0.0159918	0.0386878
1:16340879:G:T	t	g	0.3371	-0.054	0.0074	3.86e-13	--	-0.0503779	0.00826161	1.07e-09	-0.0697719	0.0171397	4.69e-05
6:36632482:T:C	t	c	0.6388	0.0524	0.0072	3.91e-13	++	-0.0498438	0.00797027	4.01e-10	-0.0639435	0.0170046	0.000169667
6:36620502:G:A	a	g	0.2383	-0.0588	0.0081	4.25e-13	--	-0.0593286	0.00895829	3.53e-11	-0.0564548	0.0191603	0.0032144
6:36622677:A:C	a	c	0.7612	0.0586	0.0081	4.33e-13	++	-0.0591472	0.00893178	3.54e-11	-0.0563161	0.0191435	0.00326323
6:36622900:C:A	a	c	0.2421	-0.058	0.008	4.34e-13	--	-0.0577954	0.00881065	5.39e-11	-0.0587904	0.0191184	0.00210458
6:36629714:T:C	t	c	0.6373	0.0525	0.0072	4.41e-13	++	-0.0502917	0.00800897	3.4e-10	-0.0622565	0.0169902	0.000248047
6:36629444:T:C	t	c	0.6372	0.0525	0.0072	4.45e-13	++	-0.0502854	0.00800899	3.42e-10	-0.0622461	0.0169913	0.000248879
6:36647680:T:C	t	c	0.6561	0.0529	0.0073	4.77e-13	++	-0.0515417	0.00808851	1.86e-10	-0.0593223	0.0172251	0.000573298
6:36630525:G:C	c	g	0.3613	-0.0521	0.0072	5e-13	--	-0.0498459	0.00796939	3.98e-10	-0.062539	0.0169941	0.000233185
9:22121369:TAAAAAAAAAAC:T	t	taaaaaaaaaac	0.4762	-0.0561	0.0078	6.57e-13	-?	-0.0561271	0.00780824	6.57e-13	NA	NA	NA
16:53823878:T:C	t	c	0.479	-0.0493	0.0069	6.99e-13	--	0.0529624	0.00761204	3.45e-12	-0.0333893	0.0159963	0.0368596
1:16320028:G:A	a	g	0.3431	-0.0528	0.0074	8.04e-13	--	-0.0550456	0.00821047	2.02e-11	-0.0435023	0.0167985	0.00960717
6:36648364:T:C	t	c	0.666	0.0527	0.0074	8.34e-13	++	-0.0518271	0.00814034	1.93e-10	-0.056777	0.0173319	0.00105335
1:16339809:C:T	t	c	0.331	-0.0536	0.0075	8.43e-13	--	-0.0499647	0.00831835	1.89e-09	-0.0689988	0.0171996	6.03e-05
6:36649593:A:G	a	g	0.8336	0.0689	0.0096	8.49e-13	++	-0.0723503	0.010698	1.35e-11	-0.0540594	0.0221011	0.0144451
6:36625562:G:A	a	g	0.2313	-0.0589	0.0082	9.54e-13	--	-0.0606156	0.00910257	2.75e-11	-0.0507747	0.0194678	0.00910363
4:111681945:G:A	a	g	0.074	0.1027	0.0145	1.23e-12	++	0.084672	0.0160426	1.31e-07	0.181294	0.033455	5.99e-08
1:16362561:G:C	c	g	0.3358	-0.0527	0.0074	1.26e-12	--	-0.0494476	0.00823663	1.93e-09	-0.0671433	0.0172115	9.58e-05
4:111681963:T:G	t	g	0.926	-0.1023	0.0145	1.54e-12	--	0.0841297	0.0160459	1.58e-07	0.181293	0.0334549	5.99e-08
17:65880259:T:C	t	c	0.7948	-0.0591	0.0084	1.93e-12	--	0.058401	0.00929269	3.3e-10	0.0624223	0.0196466	0.00148678
17:65880254:CT:C	ct	c	0.7948	-0.0591	0.0084	1.93e-12	--	0.058401	0.00929269	3.3e-10	0.0624223	0.0196466	0.00148678
17:65888784:A:G	a	g	0.7948	-0.059	0.0084	2.17e-12	--	0.0588631	0.00929482	2.41e-10	0.0597884	0.0196925	0.00239657
17:65886048:T:C	t	c	0.7944	-0.059	0.0084	2.22e-12	--	0.0588348	0.00929888	2.51e-10	0.059882	0.019691	0.00235728
17:65879592:G:T	t	g	0.2054	0.059	0.0084	2.26e-12	++	0.0588159	0.0092974	2.52e-10	0.0598191	0.0196898	0.00238097
17:65837659:T:C	t	c	0.795	-0.059	0.0084	2.26e-12	--	0.0587876	0.00929853	2.58e-10	0.0599807	0.0196963	0.00232472
17:65833002:C:G	c	g	0.795	-0.059	0.0084	2.27e-12	--	0.0588159	0.00929852	2.52e-10	0.0598487	0.0196961	0.00237671
17:65852907:T:G	t	g	0.7982	-0.0593	0.0085	2.36e-12	--	0.0593155	0.00936813	2.42e-10	0.0594525	0.0197426	0.0026006
6:36645203:T:C	t	c	0.6474	0.0504	0.0072	2.49e-12	++	-0.0490274	0.00794809	6.9e-10	-0.0567198	0.0169683	0.000829683
17:65879578:G:C	c	g	0.2048	0.0589	0.0084	2.5e-12	++	0.0586179	0.00929346	2.84e-10	0.0599542	0.0196913	0.00232916
17:65837193:C:G	c	g	0.7953	-0.059	0.0084	2.54e-12	--	0.0586368	0.00931416	3.06e-10	0.0603728	0.0196989	0.00217824
17:65841318:C:T	t	c	0.2042	0.059	0.0084	2.62e-12	++	0.0590233	0.00933827	2.61e-10	0.0591051	0.0196941	0.00268961
17:65834737:T:C	t	c	0.7957	-0.0588	0.0084	2.64e-12	--	0.0585707	0.00929341	2.93e-10	0.0598159	0.0196978	0.002392
17:65837215:T:C	t	c	0.7962	-0.0588	0.0084	2.69e-12	--	0.058467	0.0092962	3.18e-10	0.0602585	0.019699	0.00222102
17:65841283:A:AAGT	a	aagt	0.7959	-0.059	0.0084	2.69e-12	--	0.0590233	0.00933832	2.61e-10	0.0590306	0.0197243	0.00276446
17:65861059:G:T	t	g	0.205	0.0588	0.0084	2.7e-12	++	0.0585519	0.00929502	2.99e-10	0.059781	0.0196902	0.0023968
17:65841285:A:T	a	t	0.7959	-0.059	0.0084	2.7e-12	--	0.0590233	0.00933823	2.61e-10	0.058909	0.0196988	0.00278535
17:65871559:G:A	a	g	0.2042	0.0588	0.0084	2.71e-12	++	0.058467	0.00929705	3.2e-10	0.0602048	0.0196915	0.00223269
17:65848577:C:CCT	cct	c	0.2041	0.059	0.0084	2.71e-12	++	0.0590045	0.00933724	2.62e-10	0.0589657	0.0197065	0.00276973
17:65837983:A:G	a	g	0.7962	-0.0588	0.0084	2.71e-12	--	0.058467	0.0092962	3.18e-10	0.0601912	0.019699	0.00224652
17:65862114:TA:T	t	ta	0.2049	0.0587	0.0084	2.76e-12	++	0.0585707	0.00929385	2.94e-10	0.0595258	0.0196941	0.00250681
17:65833224:T:G	t	g	0.7962	-0.0588	0.0084	2.77e-12	--	0.058467	0.0092962	3.18e-10	0.0600657	0.0196986	0.00229427
17:65833546:T:C	t	c	0.7962	-0.0587	0.0084	2.82e-12	--	0.058467	0.0092962	3.18e-10	0.0599564	0.0197001	0.00233877
17:65872935:AAG:A	a	aag	0.2048	0.0587	0.0084	2.82e-12	++	0.058467	0.00929266	3.15e-10	0.0598056	0.0196877	0.00238384
17:65838743:T:G	t	g	0.797	-0.0589	0.0084	2.86e-12	--	0.0587122	0.00933834	3.23e-10	0.0599197	0.0196933	0.00234507
17:65885171:T:C	t	c	0.796	-0.0587	0.0084	2.86e-12	--	0.0583821	0.00929319	3.34e-10	0.0601214	0.0196935	0.00226669
17:65879243:T:G	t	g	0.796	-0.0587	0.0084	2.9e-12	--	0.0583538	0.00929223	3.39e-10	0.0601456	0.0196923	0.00225614
17:65878217:G:C	c	g	0.204	0.0587	0.0084	2.9e-12	++	0.0583538	0.00929223	3.39e-10	0.0601428	0.0196922	0.00225704
17:65880367:A:G	a	g	0.796	-0.0587	0.0084	2.9e-12	--	0.0583538	0.00929223	3.39e-10	0.0601419	0.0196922	0.00225737
17:65880385:A:C	a	c	0.796	-0.0587	0.0084	2.9e-12	--	0.0583538	0.00929223	3.39e-10	0.0601419	0.0196922	0.00225737
17:65826090:C:G	c	g	0.7945	-0.0588	0.0084	2.95e-12	--	0.0587499	0.00932066	2.91e-10	0.0591303	0.0197222	0.00271616
17:65881959:A:G	a	g	0.796	-0.0587	0.0084	2.96e-12	--	0.0583255	0.00929295	3.46e-10	0.060146	0.0196923	0.00225593
17:65829358:A:C	a	c	0.7955	-0.0587	0.0084	2.97e-12	--	0.0586273	0.00930371	2.96e-10	0.0591877	0.0197267	0.00269641
6:36638175:A:G	a	g	0.6206	0.0497	0.0071	2.99e-12	++	-0.0462094	0.00787332	4.38e-09	-0.0655522	0.016736	8.97e-05
17:65836642:T:C	t	c	0.7962	-0.0587	0.0084	3.01e-12	--	0.058467	0.0092962	3.18e-10	0.0595212	0.0197033	0.00252039
17:65840108:T:C	t	c	0.7968	-0.0589	0.0084	3.02e-12	--	0.0586368	0.00934035	3.43e-10	0.0599462	0.019693	0.00233426
17:65832390:G:A	a	g	0.2038	0.0587	0.0084	3.04e-12	++	0.058467	0.0092962	3.18e-10	0.0594956	0.019709	0.00253861
17:65875492:A:G	a	g	0.7961	-0.0586	0.0084	3.11e-12	--	0.0583538	0.00929223	3.39e-10	0.0598557	0.0197464	0.00243568
17:65847325:A:G	a	g	0.7958	-0.0589	0.0084	3.14e-12	--	0.0588254	0.00934418	3.06e-10	0.0589761	0.0196914	0.00274433
17:65845918:A:G	a	g	0.797	-0.0588	0.0084	3.14e-12	--	0.0587216	0.00933941	3.23e-10	0.059295	0.0196946	0.0026063
17:65845697:A:T	a	t	0.797	-0.0588	0.0084	3.16e-12	--	0.0587122	0.00933832	3.23e-10	0.0592776	0.0196938	0.00261285
17:65868035:A:C	a	c	0.7961	-0.0586	0.0084	3.17e-12	--	0.05825	0.00929413	3.67e-10	0.0600857	0.0196926	0.00227948
17:65868233:C:T	t	c	0.2039	0.0586	0.0084	3.2e-12	++	0.05825	0.00929413	3.67e-10	0.0600198	0.0196927	0.00230514
17:65860407:T:C	t	c	0.7961	-0.0586	0.0084	3.21e-12	--	0.05825	0.00929413	3.67e-10	0.0599889	0.0196929	0.00231744
17:65874495:C:T	t	c	0.2039	0.0586	0.0084	3.23e-12	++	0.05825	0.00929413	3.67e-10	0.0599685	0.0196956	0.00232862
17:65842186:G:A	a	g	0.203	0.0588	0.0084	3.25e-12	++	0.0587122	0.00933832	3.23e-10	0.059109	0.0196981	0.00269322
17:65863350:C:A	a	c	0.2039	0.0586	0.0084	3.25e-12	++	0.05825	0.00929418	3.67e-10	0.0599126	0.0196931	0.00234766
17:65848994:G:A	a	g	0.2047	0.0588	0.0084	3.26e-12	++	0.058533	0.00933937	3.68e-10	0.0598914	0.0196901	0.00235242
17:65851973:G:A	a	g	0.2033	0.0588	0.0084	3.29e-12	++	0.0585425	0.00934902	3.79e-10	0.0600683	0.0196957	0.00228984
17:65875184:G:A	a	g	0.2039	0.0585	0.0084	3.31e-12	++	0.05825	0.00929413	3.67e-10	0.0598135	0.0196945	0.00238897
17:65874463:T:C	t	c	0.7961	-0.0585	0.0084	3.33e-12	--	0.05825	0.00929413	3.67e-10	0.059763	0.0196963	0.00241154
16:53818708:T:G	t	g	0.5424	0.0479	0.0069	3.38e-12	++	-0.0505757	0.00763255	3.44e-11	-0.0364116	0.0159852	0.0227365
17:65831258:A:T	a	t	0.7962	-0.0585	0.0084	3.38e-12	--	0.058467	0.0092962	3.18e-10	0.0587982	0.0197092	0.00285163
17:65832016:T:C	t	c	0.7952	-0.0583	0.0084	4.06e-12	--	0.0584764	0.00929778	3.19e-10	0.0575456	0.0196912	0.00347351
17:65892507:G:C	c	g	0.2029	0.0588	0.0085	4.09e-12	++	0.0584481	0.00934856	4.05e-10	0.0602001	0.020067	0.0027002
17:65892752:T:C	t	c	0.7955	-0.0582	0.0084	4.74e-12	--	0.0577216	0.00929953	5.41e-10	0.0601013	0.0197326	0.00232073
17:65879572:TA:T	t	ta	0.2012	0.0585	0.0085	5.23e-12	++	0.0572873	0.00932094	7.93e-10	0.0644217	0.0204464	0.00162845
17:65893019:T:G	t	g	0.7954	-0.058	0.0084	5.61e-12	--	0.057495	0.00930128	6.34e-10	0.0600624	0.0197332	0.00233667
17:65912960:A:G	a	g	0.7952	-0.0577	0.0084	6.82e-12	--	0.057174	0.00929326	7.65e-10	0.0600099	0.019734	0.00235841
17:65913358:T:C	t	c	0.7955	-0.0577	0.0084	7.26e-12	--	0.0572117	0.00930637	7.89e-10	0.0597806	0.0197349	0.00245223
17:65836220:ATTT:A	a	attt	0.1944	0.0592	0.0087	7.6e-12	++	0.0608599	0.00954436	1.81e-10	0.0517724	0.020518	0.0116271
17:65855104:T:A	a	t	0.2025	0.058	0.0085	8.03e-12	++	0.0574856	0.00939894	9.57e-10	0.0602921	0.0197004	0.00221006
17:65827443:C:T	t	c	0.2023	0.0579	0.0085	8.19e-12	++	0.0576178	0.00937758	8.05e-10	0.059171	0.0197533	0.00273991
17:65880539:T:C	t	c	0.7977	-0.0577	0.0084	8.23e-12	--	0.0570512	0.0093312	9.73e-10	0.0604147	0.0197543	0.00222596
17:65840810:T:C	t	c	0.7999	-0.0581	0.0085	8.47e-12	--	0.0578065	0.00941502	8.24e-10	0.0594337	0.0198523	0.00275525
17:65876915:T:C	t	c	0.7975	-0.0575	0.0084	8.59e-12	--	0.0571079	0.00931305	8.7e-10	0.0592226	0.0197039	0.00265032
17:65871598:G:A	a	g	0.2027	0.0575	0.0084	8.83e-12	++	0.0570606	0.00931623	9.09e-10	0.0593355	0.019703	0.00259964
17:65885485:A:G	a	g	0.7976	-0.0574	0.0084	8.9e-12	--	0.0570134	0.00931194	9.18e-10	0.0593846	0.0197056	0.00258173
17:65887622:A:G	a	g	0.7977	-0.0574	0.0084	9.06e-12	--	0.0569945	0.00931098	9.31e-10	0.0593258	0.0197049	0.00260638
17:65880443:A:G	a	g	0.7977	-0.0574	0.0084	9.09e-12	--	0.0569945	0.00931098	9.31e-10	0.0592994	0.0197039	0.00261657
17:65882172:A:G	a	g	0.7977	-0.0574	0.0084	9.13e-12	--	0.0569945	0.00931098	9.31e-10	0.0592704	0.0197037	0.002629
17:65832576:A:G	a	g	0.7982	-0.0578	0.0085	9.14e-12	--	0.0574478	0.00938405	9.25e-10	0.0592494	0.0197124	0.00264982
17:65887896:A:G	a	g	0.7977	-0.0574	0.0084	9.15e-12	--	0.0569945	0.009311	9.3e-10	0.0592595	0.0197054	0.002636
17:65884701:G:A	a	g	0.2023	0.0574	0.0084	9.16e-12	++	0.0569945	0.00931098	9.31e-10	0.059256	0.0197059	0.00263817
17:65876477:G:C	c	g	0.2023	0.0574	0.0084	9.21e-12	++	0.0569945	0.00931098	9.31e-10	0.0592121	0.019704	0.00265505
17:65835470:G:T	t	g	0.2012	0.0577	0.0085	9.48e-12	++	0.0572967	0.00937887	1e-09	0.0595407	0.0197125	0.00252393
17:65848118:T:TA	t	ta	0.7989	-0.0577	0.0085	9.53e-12	--	0.0573723	0.00938378	9.73e-10	0.0592747	0.0197048	0.00262862
17:65836001:A:C	a	c	0.7986	-0.0577	0.0085	9.57e-12	--	0.0573156	0.0093812	9.99e-10	0.0594492	0.0197105	0.00256032
17:65882542:A:AT	a	at	0.7977	-0.0573	0.0084	9.63e-12	--	0.0569945	0.00931098	9.31e-10	0.0589236	0.0197061	0.00278861
17:65839210:A:G	a	g	0.7988	-0.0577	0.0085	9.64e-12	--	0.0573723	0.00938378	9.73e-10	0.0592008	0.0197049	0.00266133
17:65849275:C:G	c	g	0.7987	-0.0577	0.0085	9.71e-12	--	0.0574195	0.0093856	9.47e-10	0.0589935	0.0197049	0.00275489
17:65835452:A:T	a	t	0.7987	-0.0577	0.0085	9.72e-12	--	0.0572401	0.00938109	1.05e-09	0.0596719	0.0197093	0.00246502
17:65878736:G:A	a	g	0.2056	0.0565	0.0083	9.73e-12	++	0.0557847	0.00913896	1.03e-09	0.0596089	0.0197016	0.00248149
17:65853363:C:T	t	c	0.2011	0.0577	0.0085	9.73e-12	++	0.0573723	0.00938378	9.73e-10	0.0591385	0.0197052	0.0026895
17:65853517:C:G	c	g	0.7989	-0.0577	0.0085	9.74e-12	--	0.0573723	0.00938378	9.73e-10	0.0591346	0.0197054	0.00269157
17:65853759:T:A	a	t	0.2011	0.0577	0.0085	9.75e-12	++	0.0573723	0.00938378	9.73e-10	0.0591312	0.0197051	0.00269259
17:65860059:AT:A	a	at	0.2023	0.0573	0.0084	9.78e-12	++	0.0568812	0.00931358	1.01e-09	0.059407	0.0197074	0.00257448
17:65849927:T:G	t	g	0.7989	-0.0577	0.0085	9.82e-12	--	0.0573723	0.00938378	9.73e-10	0.0590808	0.0197052	0.00271553
17:65840809:G:T	t	g	0.2008	0.0577	0.0085	9.95e-12	++	0.0573062	0.00938426	1.02e-09	0.0596855	0.0198306	0.00261444
17:65853651:C:T	t	c	0.2011	0.0577	0.0085	1e-11	++	0.0573723	0.00938378	9.73e-10	0.0589455	0.0197057	0.00277794
17:65872903:C:T	t	c	0.2023	0.0573	0.0084	1e-11	++	0.0568717	0.00931362	1.02e-09	0.0592568	0.0197031	0.00263421
17:65875326:C:T	t	c	0.2023	0.0573	0.0084	1.01e-11	++	0.0568812	0.0093136	1.02e-09	0.0592028	0.0197042	0.00265945
17:65868669:A:C	a	c	0.7977	-0.0573	0.0084	1.01e-11	--	0.0568812	0.00931358	1.01e-09	0.0591694	0.0197042	0.00267438
17:65872750:C:T	t	c	0.2023	0.0573	0.0084	1.01e-11	++	0.0568812	0.00931358	1.01e-09	0.059154	0.0197025	0.00267899
17:65870644:T:G	t	g	0.7977	-0.0573	0.0084	1.01e-11	--	0.0568812	0.00931358	1.01e-09	0.0591554	0.0197043	0.00268071
17:65867911:G:C	c	g	0.2023	0.0573	0.0084	1.02e-11	++	0.0568812	0.00931358	1.01e-09	0.0591476	0.0197042	0.00268416
17:65869297:G:A	a	g	0.2023	0.0573	0.0084	1.02e-11	++	0.0568812	0.00931361	1.01e-09	0.0591403	0.0197045	0.00268779
17:65860859:A:G	a	g	0.7977	-0.0573	0.0084	1.02e-11	--	0.0568812	0.00931366	1.01e-09	0.0591331	0.0197044	0.00269086
17:65874998:A:G	a	g	0.7977	-0.0573	0.0084	1.02e-11	--	0.0568812	0.00931358	1.01e-09	0.0591279	0.0197044	0.00269318
1:16366167:A:G	a	g	0.6396	0.0512	0.0075	1.02e-11	++	-0.0497103	0.00836123	2.76e-09	-0.0575148	0.0172537	0.000857658
17:65853437:C:T	t	c	0.2013	0.0577	0.0085	1.02e-11	++	0.0573156	0.00938592	1.02e-09	0.0591312	0.0197053	0.00269288
17:65864902:C:T	t	c	0.2023	0.0573	0.0084	1.03e-11	++	0.0568812	0.00931358	1.01e-09	0.0590709	0.0197043	0.00271869
17:65863466:T:C	t	c	0.7976	-0.0573	0.0084	1.03e-11	--	0.0568812	0.00931495	1.02e-09	0.0590709	0.0197043	0.00271869
17:65835617:G:A	a	g	0.2012	0.0576	0.0085	1.05e-11	++	0.057344	0.00938153	9.82e-10	0.0587397	0.0197146	0.00288712
17:65840524:T:C	t	c	0.7989	-0.0576	0.0085	1.05e-11	--	0.0573723	0.00938378	9.73e-10	0.0586509	0.01971	0.00292321
17:65826861:A:G	a	g	0.7988	-0.0576	0.0085	1.05e-11	--	0.0573062	0.00937954	1e-09	0.0589503	0.0197535	0.00284239
17:65840244:G:A	a	g	0.2012	0.0576	0.0085	1.05e-11	++	0.0573723	0.00938378	9.73e-10	0.0586183	0.0197075	0.00293545
17:65857177:C:T	t	c	0.2012	0.0576	0.0085	1.06e-11	++	0.0573534	0.00938554	9.88e-10	0.0586899	0.0197057	0.00289828
17:65843325:C:G	c	g	0.7988	-0.0576	0.0085	1.06e-11	--	0.0574289	0.00938364	9.36e-10	0.0583108	0.0197104	0.00309268
17:65857714:G:A	a	g	0.2012	0.0576	0.0085	1.07e-11	++	0.0573723	0.00938378	9.73e-10	0.058516	0.0197063	0.0029838
17:65837059:T:C	t	c	0.7988	-0.0576	0.0085	1.07e-11	--	0.0572967	0.00937887	1e-09	0.0587397	0.0197146	0.00288712
17:65856573:T:A	a	t	0.2026	0.0577	0.0085	1.08e-11	++	0.0573723	0.00940868	1.07e-09	0.0591239	0.0197044	0.00269492
17:65842016:A:G	a	g	0.7988	-0.0576	0.0085	1.08e-11	--	0.0573723	0.00938378	9.73e-10	0.0584597	0.0197082	0.00301452
17:65841129:G:A	a	g	0.2012	0.0576	0.0085	1.08e-11	++	0.0573723	0.00938378	9.73e-10	0.0584614	0.0197083	0.00301368
17:65847060:A:G	a	g	0.7987	-0.0576	0.0085	1.08e-11	--	0.0573534	0.0093855	9.89e-10	0.0585677	0.0197049	0.00295638
17:65831741:GT:G	g	gt	0.2012	0.0575	0.0085	1.1e-11	++	0.0572967	0.00937887	1e-09	0.0585496	0.0197185	0.00298511
17:65842265:T:G	t	g	0.7989	-0.0575	0.0085	1.11e-11	--	0.0573723	0.00938378	9.73e-10	0.0582627	0.0197104	0.00311714
17:65874541:C:T	t	c	0.2023	0.0572	0.0084	1.15e-11	++	0.0568812	0.00931358	1.01e-09	0.0583747	0.0197174	0.0030707
17:65870073:C:T	t	c	0.2056	0.0562	0.0083	1.16e-11	++	0.0556239	0.00913913	1.15e-09	0.0591554	0.0197043	0.00268071
17:65921834:A:G	a	g	0.7948	-0.0571	0.0084	1.19e-11	--	0.0569	0.00931438	1e-09	0.0580144	0.0196953	0.00322333
17:65844287:CT:C	ct	c	0.7795	-0.058	0.0086	1.22e-11	--	0.0576272	0.00950079	1.32e-09	0.0596624	0.0197075	0.00246666
17:65874861:T:G	t	g	0.7977	-0.057	0.0084	1.26e-11	--	0.0568812	0.00931358	1.01e-09	0.0577558	0.0197181	0.00339981
17:65926604:T:C	t	c	0.795	-0.057	0.0084	1.27e-11	--	0.0568434	0.00931941	1.06e-09	0.0579464	0.0196964	0.00326118
17:65848522:G:T	t	g	0.2001	0.0575	0.0085	1.28e-11	++	0.0570984	0.0094085	1.29e-09	0.059282	0.0197255	0.00265272
17:65885783:G:A	a	g	0.2013	0.0571	0.0084	1.29e-11	++	0.0567016	0.0093333	1.24e-09	0.0589619	0.0197269	0.00279982
17:65837235:A:G	a	g	0.7999	-0.0575	0.0085	1.29e-11	--	0.0570701	0.00940625	1.3e-09	0.059265	0.0197313	0.00266802
17:65859233:C:A	a	c	0.2001	0.0575	0.0085	1.3e-11	++	0.0570984	0.00940843	1.29e-09	0.0591517	0.0197264	0.00271221
17:65930772:A:G	a	g	0.7948	-0.057	0.0084	1.34e-11	--	0.0567961	0.00932303	1.12e-09	0.057924	0.0196961	0.00327274
17:65831779:ATTTTTTTTTT:A	a	atttttttttt	0.2022	0.0573	0.0085	1.35e-11	++	0.0571456	0.00938968	1.16e-09	0.0581824	0.0197222	0.00317674
17:65867129:C:T	t	c	0.2013	0.0571	0.0084	1.36e-11	++	0.0565977	0.00933645	1.35e-09	0.0591648	0.019726	0.00270578
17:65930937:A:G	a	g	0.7948	-0.057	0.0084	1.36e-11	--	0.0567583	0.00932018	1.13e-09	0.0579043	0.019696	0.00328314
17:65938655:A:G	a	g	0.7696	-0.0575	0.0085	1.41e-11	--	0.0575233	0.00943893	1.1e-09	0.0574693	0.0197012	0.00353369
17:65866035:G:A	a	g	0.2013	0.057	0.0084	1.49e-11	++	0.0565977	0.00933645	1.35e-09	0.0585644	0.0197268	0.00298993
17:65940727:G:A	a	g	0.2308	0.0575	0.0085	1.52e-11	++	0.0575233	0.00944348	1.12e-09	0.0572347	0.0197385	0.00373589
17:65893289:AC:A	a	ac	0.203	0.0569	0.0084	1.58e-11	++	0.0566827	0.00933789	1.28e-09	0.0580976	0.0198187	0.00337388
10:121422836:G:C	c	g	0.2099	-0.0572	0.0085	1.76e-11	--	-0.0438349	0.0094018	3.13e-06	-0.117431	0.0199593	4.02e-09
10:121424962:A:T	a	t	0.7901	0.0572	0.0085	1.77e-11	++	-0.0438349	0.0094018	3.13e-06	-0.117257	0.0199478	4.15e-09
1:16354280:C:G	c	g	0.6004	0.0476	0.0071	1.86e-11	++	-0.0440104	0.00784831	2.05e-08	-0.0630253	0.0164035	0.000121941
17:65906928:AT:A	a	at	0.202	0.0567	0.0084	1.88e-11	++	0.0561818	0.00933569	1.76e-09	0.0589574	0.0197677	0.00285898
17:65906926:AT:A	a	at	0.202	0.0567	0.0084	1.88e-11	++	0.0561818	0.00933569	1.76e-09	0.0589574	0.0197677	0.00285898
10:121426884:C:T	t	c	0.2098	-0.0571	0.0085	1.91e-11	--	-0.0437032	0.0094059	3.38e-06	-0.117303	0.0199379	4.02e-09
10:121429633:T:C	t	c	0.7882	0.0564	0.0084	1.96e-11	++	-0.0434202	0.00927416	2.84e-06	-0.115857	0.0198669	5.49e-09
10:121433675:C:T	t	c	0.21	-0.0567	0.0085	2.17e-11	--	-0.0433627	0.0093619	3.62e-06	-0.117066	0.019905	4.07e-09
17:65875157:G:A	a	g	0.1945	0.0602	0.009	2.25e-11	++	0.0585802	0.00937584	4.15e-10	0.0783376	0.0318369	0.0138708
10:121424815:A:AT	a	at	0.7916	0.0571	0.0086	2.36e-11	++	-0.0439853	0.00944794	3.23e-06	-0.116843	0.0201218	6.37e-09
6:36659932:C:T	t	c	0.1767	-0.0604	0.009	2.44e-11	--	-0.0618743	0.00997474	5.54e-10	-0.0536726	0.0215087	0.0125819
17:65892834:A:G	a	g	0.7985	-0.0564	0.0084	2.5e-11	--	0.0558036	0.00934229	2.33e-09	0.058901	0.0197678	0.00288591
17:65898809:G:A	a	g	0.2009	0.0563	0.0084	2.64e-11	++	0.0558131	0.00933359	2.23e-09	0.0582878	0.0197778	0.00320737
17:65902645:G:A	a	g	0.2005	0.0562	0.0084	2.92e-11	++	0.0554063	0.00933905	2.97e-09	0.0595399	0.0197682	0.00259608
17:65951107:T:A	a	t	0.2317	0.0564	0.0085	3.22e-11	++	0.0561156	0.00941794	2.54e-09	0.0575554	0.0196948	0.0034738
17:65947970:A:G	a	g	0.7684	-0.0564	0.0085	3.26e-11	--	0.0560967	0.00941971	2.59e-09	0.0576644	0.019714	0.0034441
17:65949993:A:G	a	g	0.7683	-0.0564	0.0085	3.26e-11	--	0.0561062	0.00941799	2.56e-09	0.0575126	0.0196933	0.00349561
17:65950290:G:GT	g	gt	0.7682	-0.0564	0.0085	3.29e-11	--	0.0561251	0.00942138	2.56e-09	0.0574641	0.0196987	0.00353242
17:65920508:G:A	a	g	0.2004	0.0561	0.0085	3.37e-11	++	0.0551887	0.009361	3.72e-09	0.0600816	0.0197621	0.00236392
17:65828710:A:G	a	g	0.8034	-0.0566	0.0085	3.49e-11	--	0.0561062	0.00947688	3.22e-09	0.0587169	0.0197459	0.00294307
17:65918807:A:G	a	g	0.7995	-0.056	0.0085	3.58e-11	--	0.0551225	0.00936762	3.99e-09	0.060125	0.019762	0.00234654
16:53807764:A:G	a	g	0.5141	-0.0452	0.0068	3.83e-11	--	0.0506456	0.00757184	2.25e-11	0.0211403	0.0159184	0.184166
17:65830282:A:G	a	g	0.7986	-0.0553	0.0084	3.83e-11	--	0.0561629	0.0092165	1.1e-09	0.0513999	0.0199874	0.0101227
6:161013013:T:C	t	c	0.9833	-0.1869	0.0283	3.9e-11	--	0.179877	0.0321511	2.21e-08	0.211053	0.0595224	0.000391462
16:53807005:A:AT	a	at	0.4851	0.0455	0.0069	4.13e-11	++	-0.0494182	0.00765184	1.06e-10	0.0286426	0.0159739	0.0729585
17:65958250:C:CAAAAGAAA	caaaagaaa	c	0.2319	0.0561	0.0085	4.27e-11	++	0.0561156	0.00942935	2.66e-09	0.0560643	0.019737	0.00450341
16:53839135:C:T	t	c	0.484	-0.0459	0.007	4.88e-11	--	-0.052514	0.00779725	1.64e-11	-0.0191692	0.0156718	0.221268
17:65909442:A:G	a	g	0.7954	-0.0546	0.0083	4.89e-11	--	0.0537777	0.00915958	4.32e-09	0.0584745	0.0197165	0.00301931
17:65875156:AGGAATATTTTGTCAGTCTTTAGTATC:A	a	aggaatattttgtcagtctttagtatc	0.1975	0.0575	0.0088	5.22e-11	++	0.0583915	0.00929937	3.41e-10	0.0502539	0.0259332	0.0526446
6:161103805:T:A	a	t	0.0808	0.0874	0.0133	5.24e-11	++	0.0819025	0.0152117	7.29e-08	0.105714	0.0276034	0.000128281
21:30534128:C:T	t	c	0.154	0.0637	0.0097	5.26e-11	++	0.0504554	0.0109456	4.04e-06	0.112627	0.0210193	8.4e-08
21:30535302:C:A	a	c	0.1545	0.0636	0.0097	5.48e-11	++	0.0502653	0.0109351	4.29e-06	0.112974	0.0210267	7.75e-08
17:65930133:G:A	a	g	0.2018	0.0554	0.0085	5.5e-11	++	0.0550751	0.00935604	3.95e-09	0.0570002	0.0197303	0.00386503
1:16333142:GAATA:G	g	gaata	0.243	-0.0538	0.0082	5.74e-11	--	-0.0576291	0.00912055	2.64e-10	-0.0372989	0.0188248	0.04755
21:30534685:G:A	a	g	0.1545	0.0635	0.0097	5.82e-11	++	0.0502748	0.0109356	4.28e-06	0.112495	0.0210211	8.72e-08
21:30519457:T:A	a	t	0.1533	0.0636	0.0097	6.18e-11	++	0.0496755	0.0109564	5.79e-06	0.115353	0.0211216	4.73e-08
17:65936179:TATTAA:T	t	tattaa	0.2015	0.0553	0.0085	6.18e-11	++	0.0549332	0.00935816	4.36e-09	0.0570248	0.0197754	0.00393127
17:65923152:T:C	t	c	0.7983	-0.0553	0.0085	6.28e-11	--	0.0548669	0.00935597	4.51e-09	0.0570062	0.0197275	0.00385627
17:65933918:C:T	t	c	0.2016	0.0552	0.0085	6.48e-11	++	0.0549142	0.00935669	4.38e-09	0.0566132	0.0197334	0.00411889
17:65962538:AT:A	a	at	0.2427	0.0546	0.0084	6.53e-11	++	0.0544787	0.00926391	4.08e-09	0.0551974	0.019428	0.00449536
17:65923083:T:A	a	t	0.2013	0.0552	0.0085	6.71e-11	++	0.0547249	0.00936118	5.05e-09	0.0573222	0.0197284	0.00366589
17:65939075:G:A	a	g	0.2012	0.0552	0.0085	6.88e-11	++	0.0547912	0.00936502	4.9e-09	0.0569783	0.0197376	0.00389198
17:65945840:A:G	a	g	0.7984	-0.0552	0.0085	6.9e-11	--	0.054848	0.00935863	4.61e-09	0.0565745	0.0197485	0.00417333
21:30536712:G:T	t	g	0.1543	0.0633	0.0097	6.98e-11	++	0.0501702	0.0109475	4.6e-06	0.111897	0.0210343	1.04e-07
17:65945536:C:G	c	g	0.7983	-0.0551	0.0085	6.98e-11	--	0.054848	0.00935857	4.61e-09	0.0564895	0.0197489	0.00423126
21:30533076:A:G	a	g	0.8459	-0.0633	0.0097	7.13e-11	--	0.0499229	0.0109557	5.2e-06	0.112679	0.0210232	8.33e-08
17:65944515:A:C	a	c	0.7977	-0.0551	0.0085	7.21e-11	--	0.0547628	0.00936577	4.99e-09	0.0567566	0.0197243	0.00400839
21:30557651:A:G	a	g	0.8491	-0.0616	0.0095	7.49e-11	--	0.0494376	0.0105939	3.06e-06	0.109585	0.0210393	1.9e-07
6:36645588:A:C	a	c	0.7281	0.0499	0.0077	7.93e-11	++	-0.0496683	0.00846003	4.33e-09	-0.0512018	0.0183185	0.00518853
17:65980289:A:G	a	g	0.763	-0.054	0.0083	8.16e-11	--	0.0532374	0.00920075	7.2e-09	0.0575377	0.0194178	0.00304521
21:30555654:C:T	t	c	0.1503	0.0615	0.0095	8.44e-11	++	0.0488092	0.0106023	4.15e-06	0.111491	0.0210594	1.2e-07
21:30540559:A:G	a	g	0.8498	-0.0616	0.0095	8.46e-11	--	0.048933	0.0106222	4.1e-06	0.11111	0.0210402	1.29e-07
21:30544657:T:C	t	c	0.8496	-0.0616	0.0095	8.49e-11	--	0.0490758	0.0106405	3.99e-06	0.110793	0.0210439	1.4e-07
21:30540165:C:T	t	c	0.1501	0.0616	0.0095	8.51e-11	++	0.0489425	0.0106408	4.24e-06	0.111278	0.0210399	1.23e-07
21:30544669:T:C	t	c	0.8496	-0.0616	0.0095	8.54e-11	--	0.0490758	0.0106405	3.99e-06	0.110754	0.0210439	1.42e-07
21:30608397:C:T	t	c	0.1524	0.0617	0.0095	1.05e-10	++	0.049999	0.0107141	3.07e-06	0.106694	0.0210412	3.96e-07
1:109822143:A:G	a	g	0.7698	0.0535	0.0083	1.1e-10	++	-0.049456	0.00918225	7.2e-08	-0.0712195	0.019266	0.000218478
1:109821511:G:T	t	g	0.2167	-0.0535	0.0083	1.11e-10	--	-0.0491514	0.00915638	7.96e-08	-0.0735338	0.0195975	0.000175292
17:65830578:C:T	t	c	0.1954	0.0552	0.0086	1.13e-10	++	0.0561062	0.00947692	3.22e-09	0.0513371	0.0200059	0.0102849
17:65977053:T:C	t	c	0.7622	-0.0536	0.0083	1.14e-10	--	0.0532279	0.00920964	7.47e-09	0.0554131	0.0193812	0.00424825
10:121415685:G:A	a	g	0.2069	-0.0572	0.0089	1.16e-10	--	-0.042753	0.00988831	1.54e-05	-0.116607	0.0200771	6.32e-09
21:30606568:A:T	a	t	0.8475	-0.0614	0.0095	1.17e-10	--	0.0495803	0.0106858	3.48e-06	0.106907	0.0210029	3.58e-07
1:109822166:A:G	a	g	0.769	0.0534	0.0083	1.22e-10	++	-0.0495107	0.00919173	7.18e-08	-0.0703805	0.0192448	0.000255064
21:30605089:A:G	a	g	0.8467	-0.0607	0.0094	1.24e-10	--	0.0485711	0.0105618	4.24e-06	0.108458	0.0209627	2.29e-07
21:30603931:C:T	t	c	0.1533	0.0607	0.0094	1.25e-10	++	0.0485901	0.0105634	4.22e-06	0.108266	0.0209512	2.37e-07
21:30559702:C:T	t	c	0.1517	0.061	0.0095	1.26e-10	++	0.0485711	0.0106188	4.79e-06	0.109674	0.021038	1.86e-07
21:30566751:G:A	a	g	0.1513	0.0605	0.0094	1.26e-10	++	0.0481328	0.0105087	4.64e-06	0.109948	0.0210462	1.75e-07
21:30567222:G:A	a	g	0.1513	0.0605	0.0094	1.28e-10	++	0.0481328	0.0105087	4.64e-06	0.109873	0.0210455	1.78e-07
21:30567541:C:G	c	g	0.8486	-0.0604	0.0094	1.28e-10	--	0.0481137	0.0105024	4.62e-06	0.109849	0.0210455	1.79e-07
21:30565748:G:T	t	g	0.1513	0.0604	0.0094	1.3e-10	++	0.0481137	0.0105112	4.7e-06	0.109903	0.0210513	1.78e-07
21:30565518:T:C	t	c	0.8487	-0.0604	0.0094	1.3e-10	--	0.0481042	0.0105111	4.72e-06	0.109913	0.021048	1.77e-07
17:65951133:C:T	t	c	0.2021	0.0543	0.0084	1.31e-10	++	0.0539577	0.00935	7.88e-09	0.0558348	0.0197344	0.00466473
21:30603775:A:G	a	g	0.8466	-0.0606	0.0094	1.31e-10	--	0.0484758	0.0105564	4.39e-06	0.108249	0.0209505	2.38e-07
21:30602994:A:T	a	t	0.8464	-0.0606	0.0094	1.34e-10	--	0.0484282	0.0105589	4.5e-06	0.108273	0.0209431	2.34e-07
1:16352118:GT:G	g	gt	0.2287	-0.0538	0.0084	1.35e-10	--	-0.0535126	0.00928022	8.1e-09	-0.0547879	0.0193804	0.00469891
17:65822573:CAG:C	cag	c	0.7995	-0.0555	0.0086	1.35e-10	--	0.0550751	0.0095861	9.19e-09	0.0572883	0.0199622	0.00410683
16:53812614:A:G	a	g	0.4768	0.0439	0.0068	1.36e-10	++	-0.0473296	0.00757502	4.16e-10	0.0288537	0.0159381	0.0702395
21:30568406:G:T	t	g	0.1506	0.0604	0.0094	1.38e-10	++	0.0483615	0.01053	4.37e-06	0.108794	0.0210594	2.39e-07
21:30567285:A:C	a	c	0.8484	-0.0602	0.0094	1.41e-10	--	0.0478945	0.0104856	4.93e-06	0.109799	0.0210456	1.82e-07
21:30571669:C:T	t	c	0.1511	0.0603	0.0094	1.42e-10	++	0.0483139	0.0105026	4.22e-06	0.108402	0.0210582	2.64e-07
1:109821307:T:G	t	g	0.7692	0.053	0.0083	1.42e-10	++	-0.0487072	0.00914118	9.91e-08	-0.0721002	0.0193063	0.000188058
6:36645696:A:G	a	g	0.6039	0.0447	0.007	1.44e-10	++	-0.0429419	0.00768208	2.27e-08	-0.0526205	0.0165237	0.0014498
21:30601535:G:A	a	g	0.1523	0.0607	0.0095	1.47e-10	++	0.0484854	0.0106067	4.86e-06	0.10817	0.0209611	2.46e-07
21:30569842:G:T	t	g	0.1504	0.0603	0.0094	1.52e-10	++	0.0482281	0.0105329	4.68e-06	0.108698	0.0210651	2.47e-07
21:30567694:G:C	c	g	0.1509	0.0602	0.0094	1.53e-10	++	0.0481519	0.0105166	4.67e-06	0.108725	0.02106	2.44e-07
21:30604782:C:T	t	c	0.152	0.0607	0.0095	1.54e-10	++	0.048714	0.0106191	4.48e-06	0.107308	0.020988	3.17e-07
21:30556419:TA:T	t	ta	0.1506	0.0606	0.0095	1.57e-10	++	0.0487711	0.0106031	4.24e-06	0.107833	0.0211369	3.37e-07
21:30567809:C:T	t	c	0.1506	0.0602	0.0094	1.62e-10	++	0.0480089	0.0105162	4.99e-06	0.108885	0.0210649	2.35e-07
17:65892064:A:T	a	t	0.7457	-0.0516	0.0081	1.65e-10	--	0.0513108	0.00896953	1.06e-08	0.0530885	0.0186221	0.00436047
21:30595101:C:T	t	c	0.1514	0.0603	0.0094	1.69e-10	++	0.0477801	0.0105627	6.09e-06	0.109844	0.0210268	1.75e-07
21:30567941:G:T	t	g	0.1539	0.0591	0.0092	1.71e-10	++	0.0469695	0.0102971	5.09e-06	0.109589	0.0210498	1.93e-07
17:65947640:G:A	a	g	0.204	0.054	0.0085	1.72e-10	++	0.0539388	0.00936611	8.45e-09	0.0541906	0.019654	0.00582938
17:65955284:A:G	a	g	0.7974	-0.054	0.0085	1.73e-10	--	0.0537019	0.0093525	9.37e-09	0.0550927	0.0197533	0.00528646
1:109821797:A:G	a	g	0.7715	0.0528	0.0083	1.78e-10	++	-0.0485728	0.0091681	1.17e-07	-0.0716587	0.0192946	0.000204076
6:161075384:AC:A	a	ac	0.017	0.1751	0.0275	1.81e-10	++	0.173071	0.0315416	4.09e-08	0.181661	0.0558651	0.00114682
21:30605853:A:C	a	c	0.8479	-0.0603	0.0095	1.94e-10	--	0.048552	0.0106115	4.74e-06	0.106262	0.0209974	4.18e-07
17:65880538:T:C	t	c	0.8027	-0.0576	0.0091	2.06e-10	--	0.0578915	0.00931722	5.2e-10	0.052985	0.0392545	0.177087
4:111639446:C:T	t	c	0.1718	0.0606	0.0095	2.17e-10	++	0.0507692	0.0106343	1.81e-06	0.101111	0.0216133	2.89e-06
21:30585348:G:A	a	g	0.1514	0.0601	0.0095	2.17e-10	++	0.0479898	0.0105922	5.88e-06	0.107749	0.0210454	3.06e-07
17:65825354:C:T	t	c	0.1949	0.0546	0.0086	2.21e-10	++	0.0550846	0.00952566	7.33e-09	0.0524471	0.0200425	0.00887614
21:30589268:G:T	t	g	0.1511	0.06	0.0094	2.21e-10	++	0.0478755	0.0105742	5.97e-06	0.107811	0.0210434	3e-07
4:111637629:A:T	a	t	0.6813	-0.0479	0.0076	2.24e-10	--	0.0428104	0.00840345	3.49e-07	0.0695869	0.0172695	5.59e-05
17:65825248:T:C	t	c	0.8051	-0.0546	0.0086	2.27e-10	--	0.0550467	0.009525	7.5e-09	0.0523906	0.0200435	0.00895287
6:161108144:C:A	a	c	0.0877	0.0812	0.0128	2.28e-10	++	0.0762015	0.0147602	2.43e-07	0.0965439	0.0257741	0.000179844
21:30588803:A:G	a	g	0.8484	-0.0599	0.0094	2.28e-10	--	0.0478087	0.0105656	6.03e-06	0.107744	0.0210422	3.05e-07
21:30585581:A:G	a	g	0.8484	-0.0599	0.0094	2.31e-10	--	0.0477897	0.0105641	6.06e-06	0.10772	0.021045	3.08e-07
21:30585310:A:G	a	g	0.8485	-0.0599	0.0095	2.32e-10	--	0.0478373	0.0105776	6.12e-06	0.107685	0.0210456	3.11e-07
21:30587092:G:A	a	g	0.1512	0.0599	0.0094	2.32e-10	++	0.0478755	0.0105737	5.96e-06	0.107507	0.0210504	3.27e-07
21:30596186:T:A	a	t	0.1511	0.0599	0.0095	2.33e-10	++	0.0477229	0.0105834	6.49e-06	0.10815	0.0210397	2.74e-07
4:111636559:G:A	a	g	0.3186	0.0478	0.0076	2.4e-10	++	0.0428104	0.00840176	3.49e-07	0.0690891	0.0172591	6.25e-05
17:65894777:CT:C	ct	c	0.7735	-0.0548	0.0087	2.43e-10	--	0.054829	0.00958131	1.05e-08	0.0546123	0.0201566	0.00674059
4:111636773:C:G	c	g	0.6814	-0.0478	0.0076	2.49e-10	--	0.0428104	0.00840176	3.49e-07	0.0688592	0.0172588	6.61e-05
17:65968003:A:G	a	g	0.7872	-0.0525	0.0083	2.53e-10	--	0.0522603	0.00917274	1.21e-08	0.0533719	0.0194182	0.00598607
17:65825374:A:G	a	g	0.8049	-0.0544	0.0086	2.57e-10	--	0.0547722	0.0095248	8.89e-09	0.0526618	0.0200203	0.00852784
17:65973731:G:A	a	g	0.2128	0.0525	0.0083	2.58e-10	++	0.0522319	0.00917589	1.25e-08	0.0534814	0.0194418	0.00594412
17:65970837:G:T	t	g	0.2124	0.0524	0.0083	2.79e-10	++	0.05208	0.00917573	1.38e-08	0.0536318	0.0194422	0.00580631
4:111682891:A:G	a	g	0.8054	-0.1237	0.0196	2.82e-10	?-	NA	NA	NA	0.12369	0.0196065	2.82e-10
17:65982943:C:T	t	c	0.2118	0.0526	0.0083	2.83e-10	++	0.0519756	0.00922598	1.77e-08	0.055248	0.0194441	0.00449193
17:65964170:TAGG:T	t	tagg	0.2119	0.0524	0.0083	2.85e-10	++	0.0519281	0.00918439	1.57e-08	0.0544239	0.0194596	0.00516187
21:30590951:G:A	a	g	0.1507	0.0597	0.0095	2.94e-10	++	0.0474941	0.0106156	7.69e-06	0.107786	0.0210413	3.01e-07
1:16308809:A:T	a	t	0.7659	0.0519	0.0082	2.95e-10	++	-0.0562265	0.00914825	7.94e-10	-0.0334575	0.0190012	0.0782708
4:111636972:T:G	t	g	0.6821	-0.0476	0.0076	2.99e-10	--	0.0424175	0.00840369	4.48e-07	0.0694486	0.0172602	5.73e-05
17:65962238:T:G	t	g	0.7834	-0.0513	0.0081	3.12e-10	--	0.0507882	0.00897534	1.52e-08	0.0535666	0.0194364	0.0058514
1:16339419:G:C	c	g	0.2277	-0.0528	0.0084	3.15e-10	--	-0.0534894	0.00932135	9.56e-09	-0.0500472	0.0193669	0.00976176
17:65977132:G:A	a	g	0.2122	0.0524	0.0083	3.32e-10	++	0.0520895	0.00922682	1.64e-08	0.0535551	0.0194128	0.0058022
6:36643630:CAA:CAAA	caa	caaa	0.6755	0.0521	0.0083	3.68e-10	+?	-0.052061	0.00830682	3.68e-10	NA	NA	NA
6:36616366:ATT:A	a	att	0.5286	0.0445	0.0071	3.7e-10	++	0.0433564	0.00790638	4.17e-08	-0.0495898	0.0162508	0.00227672
16:53803156:A:G	a	g	0.5043	0.0429	0.0069	3.81e-10	++	-0.0476767	0.00759114	3.37e-10	-0.0219138	0.0159189	0.168639
17:65967943:C:CA	ca	c	0.1923	0.0565	0.009	3.88e-10	++	0.0564559	0.0100659	2.04e-08	0.056518	0.0203494	0.00547996
16:53804340:T:C	t	c	0.5045	0.0427	0.0068	4.41e-10	++	-0.0473359	0.00757148	4.06e-10	-0.0219842	0.015918	0.167252
17:65975385:C:T	t	c	0.2119	0.052	0.0083	4.57e-10	++	0.0515388	0.00922676	2.32e-08	0.0538218	0.01944	0.00562949
4:111634287:C:T	t	c	0.3165	0.0469	0.0076	5.21e-10	++	0.0417368	0.00840103	6.75e-07	0.0688196	0.0172543	6.65e-05
1:109818158:CT:C	ct	c	0.7814	0.0523	0.0084	5.22e-10	++	-0.0479924	0.00930617	2.51e-07	-0.0714223	0.0196916	0.000286687
6:161111700:C:T	t	c	0.013	0.1856	0.0299	5.49e-10	++	0.190918	0.0342737	2.54e-08	0.168511	0.0612556	0.00594235
16:53804965:C:T	t	c	0.4941	-0.0424	0.0068	5.59e-10	--	-0.0472478	0.00758002	4.57e-10	-0.0212429	0.0159183	0.182042
1:16358685:G:C	c	g	0.4358	-0.0433	0.007	5.63e-10	--	-0.0451888	0.00774927	5.5e-09	-0.0351024	0.016092	0.0291573
16:53806280:G:C	c	g	0.4943	-0.0424	0.0068	5.93e-10	--	-0.0471912	0.00758029	4.8e-10	-0.0211622	0.0159176	0.183687
1:109817590:G:T	t	g	0.2192	-0.0511	0.0083	6.23e-10	--	-0.0467384	0.00911709	2.95e-07	-0.0707688	0.0194649	0.000277213
1:109817838:C:T	t	c	0.2125	-0.0515	0.0084	6.76e-10	--	-0.0468306	0.00922181	3.81e-07	-0.0730851	0.0197047	0.000208061
17:65989961:C:G	c	g	0.7946	-0.0521	0.0084	6.78e-10	--	0.0522508	0.0093423	2.24e-08	0.0514475	0.0197233	0.00909499
4:111635157:T:C	t	c	0.8283	-0.0582	0.0095	7.59e-10	--	0.0475894	0.0105335	6.23e-06	0.102369	0.0214906	1.9e-06
4:111764972:A:C	a	c	0.5905	0.0441	0.0072	7.74e-10	++	-0.043486	0.0079929	5.31e-08	-0.0466382	0.0162332	0.00406574
4:111635047:A:T	a	t	0.8436	-0.0582	0.0095	7.98e-10	--	0.0476276	0.010538	6.21e-06	0.102182	0.0215343	2.08e-06
1:16282426:G:A	a	g	0.2337	-0.0505	0.0082	8.65e-10	--	-0.0545914	0.00914275	2.36e-09	-0.0329679	0.0190217	0.0830652
6:161123451:T:C	t	c	0.9152	-0.0811	0.0132	8.68e-10	--	0.076183	0.0153255	6.67e-07	0.0956559	0.0262281	0.000265232
16:53798523:A:G	a	g	0.504	0.0429	0.007	8.82e-10	++	-0.0487849	0.00778664	3.72e-10	-0.0181516	0.0159611	0.255437
17:65874797:CGTGT:C	cgtgt	c	0.7961	-0.057	0.0093	9.62e-10	-?	0.0569662	0.00931496	9.61e-10	NA	NA	NA
4:111629039:C:T	t	c	0.1593	0.0568	0.0093	9.69e-10	++	0.0466164	0.0103096	6.13e-06	0.101412	0.0215155	2.44e-06
1:109817192:A:G	a	g	0.7814	0.0507	0.0083	9.7e-10	++	-0.04697	0.00917059	3.03e-07	-0.0674539	0.0194222	0.000514603
1:109814880:C:T	t	c	0.1814	-0.056	0.0092	9.86e-10	--	-0.0516523	0.0101957	4.06e-07	-0.0742039	0.0208799	0.000379634
17:65903301:C:CA	ca	c	0.1617	0.0599	0.0098	1.02e-09	++	0.0621106	0.0109692	1.5e-08	0.0511955	0.0219638	0.0197585
1:16321010:A:G	a	g	0.5923	0.0432	0.0071	1.03e-09	++	-0.0462251	0.00785644	4.01e-09	-0.0301143	0.0161992	0.0630268
1:109818530:T:C	t	c	0.7801	0.0502	0.0082	1.12e-09	++	-0.0457382	0.00910386	5.06e-07	-0.0706169	0.019437	0.000280014
1:16362661:C:A	a	c	0.4931	-0.0431	0.0071	1.18e-09	--	-0.0452055	0.0078811	9.7e-09	0.0342948	0.0162344	0.0346455
1:109818306:T:G	t	g	0.7801	0.0501	0.0082	1.19e-09	++	-0.0456336	0.00910328	5.36e-07	-0.0706871	0.0194357	0.000275865
17:65831328:TA:TAA	ta	taa	0.7966	-0.0573	0.0094	1.19e-09	-?	0.0572779	0.0094182	1.19e-09	NA	NA	NA
1:16279041:C:T	t	c	0.2327	-0.0503	0.0083	1.24e-09	--	-0.0545122	0.00918812	2.98e-09	-0.0320389	0.0190038	0.0918112
4:111607460:ATT:A	a	att	0.1565	0.0571	0.0094	1.35e-09	++	0.0471126	0.010446	6.49e-06	0.100652	0.0218086	3.93e-06
4:111629793:A:G	a	g	0.6823	-0.0451	0.0074	1.35e-09	--	0.0396918	0.00825152	1.5e-06	0.068815	0.0172499	6.63e-05
4:111627356:G:A	a	g	0.1724	0.0562	0.0093	1.39e-09	++	0.045843	0.0102911	8.42e-06	0.101295	0.0214692	2.38e-06
16:53815161:G:T	t	g	0.5022	-0.041	0.0068	1.42e-09	--	-0.044988	0.00748615	1.86e-09	0.0230002	0.0159181	0.148484
4:111629934:C:T	t	c	0.3044	0.045	0.0074	1.43e-09	++	0.0396533	0.00824377	1.51e-06	0.0685704	0.0172644	7.13e-05
4:111608777:C:G	c	g	0.8422	-0.0569	0.0094	1.45e-09	--	0.0468359	0.0104374	7.2e-06	0.100139	0.0216538	3.75e-06
4:111629138:T:C	t	c	0.6957	-0.045	0.0074	1.5e-09	--	0.0396149	0.00824455	1.54e-06	0.0684327	0.017264	7.37e-05
4:111628111:T:C	t	c	0.6817	-0.045	0.0074	1.53e-09	--	0.0395764	0.00825255	1.63e-06	0.0685535	0.0172463	7.04e-05
16:53797908:C:G	c	g	0.5356	-0.0424	0.007	1.63e-09	--	0.0470839	0.00782893	1.81e-09	0.0229115	0.0160597	0.153682
4:111633356:C:T	t	c	0.1581	0.056	0.0093	1.72e-09	++	0.0454704	0.0103028	1.02e-05	0.10178	0.0215241	2.26e-06
4:111632374:G:A	a	g	0.1581	0.056	0.0093	1.73e-09	++	0.0454608	0.0103024	1.02e-05	0.101759	0.021523	2.27e-06
4:111625464:T:C	t	c	0.6825	-0.0448	0.0074	1.74e-09	--	0.0392688	0.00825655	1.97e-06	0.0690923	0.0172426	6.15e-05
4:111632166:T:C	t	c	0.8432	-0.0562	0.0093	1.76e-09	--	0.0454035	0.0103662	1.18e-05	0.102993	0.0215483	1.76e-06
4:111629783:G:A	a	g	0.1579	0.0559	0.0093	1.76e-09	++	0.045499	0.0102995	9.97e-06	0.101385	0.0215183	2.46e-06
4:111628628:A:G	a	g	0.6827	-0.0448	0.0074	1.77e-09	--	0.0392496	0.0082548	1.99e-06	0.0690808	0.0172489	6.2e-05
4:111629967:T:TA	t	ta	0.8421	-0.0559	0.0093	1.78e-09	--	0.045499	0.0102995	9.97e-06	0.101592	0.0215622	2.46e-06
4:111628354:G:A	a	g	0.3173	0.0448	0.0074	1.79e-09	++	0.0392496	0.0082548	1.99e-06	0.0690055	0.0172482	6.31e-05
4:111625465:G:A	a	g	0.3175	0.0447	0.0074	1.88e-09	++	0.0392688	0.00825655	1.97e-06	0.0685876	0.0172431	6.96e-05
4:111629081:C:T	t	c	0.304	0.0447	0.0074	1.91e-09	++	0.0391823	0.00824533	2.01e-06	0.068787	0.0172639	6.76e-05
21:30608884:T:TG	t	tg	0.8419	-0.0568	0.0095	1.92e-09	--	0.0455659	0.0106257	1.8e-05	0.099513	0.0207392	1.6e-06
4:111607315:C:T	t	c	0.1563	0.0564	0.0094	2.07e-09	++	0.0469027	0.0104464	7.13e-06	0.0977777	0.0217597	7.01e-06
4:111673642:A:G	a	g	0.7904	-0.0527	0.0088	2.16e-09	--	0.0411899	0.00986713	2.99e-05	0.0977236	0.0195129	5.5e-07
4:111627854:C:T	t	c	0.3174	0.0445	0.0074	2.23e-09	++	0.0389611	0.0082548	2.36e-06	0.0688233	0.0172482	6.6e-05
4:111627489:G:A	a	g	0.3174	0.0445	0.0074	2.24e-09	++	0.0389611	0.0082548	2.36e-06	0.0688107	0.0172476	6.62e-05
4:111627508:T:C	t	c	0.6827	-0.0445	0.0074	2.27e-09	--	0.0389418	0.00825513	2.39e-06	0.0688111	0.0172476	6.62e-05
4:111626767:C:A	a	c	0.3174	0.0445	0.0074	2.27e-09	++	0.0389611	0.0082548	2.36e-06	0.0687084	0.0172463	6.78e-05
6:36632688:C:T	t	c	0.5078	0.0406	0.0068	2.28e-09	++	0.0391534	0.00750292	1.81e-07	-0.0469865	0.0159466	0.00321399
1:16351137:G:C	c	g	0.4509	-0.0417	0.007	2.34e-09	--	-0.0378265	0.00775351	1.07e-06	-0.0584586	0.01609	0.000279887
1:16350123:G:C	c	g	0.4509	-0.0417	0.007	2.42e-09	--	-0.0378878	0.00775871	1.04e-06	-0.0580256	0.0160754	0.00030668
6:36644498:C:T	t	c	0.5193	0.0409	0.0069	2.45e-09	++	0.0410556	0.00759482	6.47e-08	-0.0402856	0.0159793	0.0116986
4:111627380:C:T	t	c	0.1583	0.0554	0.0093	2.48e-09	++	0.0454608	0.0103026	1.02e-05	0.0986043	0.0214886	4.46e-06
1:16351275:G:A	a	g	0.4509	-0.0416	0.007	2.49e-09	--	-0.0378265	0.00775351	1.07e-06	-0.0580249	0.0160765	0.000307029
4:111624164:G:A	a	g	0.1583	0.0551	0.0092	2.58e-09	++	0.0446291	0.0102363	1.3e-05	0.101307	0.0215423	2.57e-06
1:109816863:T:TC	t	tc	0.8258	0.0547	0.0092	2.59e-09	++	-0.0478833	0.0102005	2.68e-06	-0.0841735	0.0211635	6.97e-05
4:111627848:C:G	c	g	0.842	-0.0553	0.0093	2.71e-09	--	0.045499	0.0102995	9.97e-06	0.0978517	0.0215166	5.42e-06
4:111623276:G:A	a	g	0.1585	0.0549	0.0092	2.79e-09	++	0.0446387	0.0102274	1.28e-05	0.100278	0.0215108	3.14e-06
4:111613773:C:T	t	c	0.1585	0.0559	0.0094	2.84e-09	++	0.0460053	0.0104288	1.03e-05	0.0985644	0.0217215	5.69e-06
4:111613638:T:C	t	c	0.8198	-0.0552	0.0093	2.95e-09	--	0.0438638	0.0103387	2.21e-05	0.103694	0.0213556	1.2e-06
1:16359051:A:C	a	c	0.5475	0.0413	0.007	2.96e-09	++	-0.0375139	0.00772491	1.2e-06	-0.0577933	0.0160798	0.000325451
4:111618547:G:C	c	g	0.3115	0.0443	0.0075	2.99e-09	++	0.0389034	0.00828174	2.63e-06	0.0683179	0.0173759	8.43e-05
10:121426312:G:A	a	g	0.272	-0.0464	0.0078	3.11e-09	--	-0.0360552	0.00866518	3.17e-05	-0.0917209	0.0181849	4.56e-07
21:30347919:T:C	t	c	0.9406	-0.0842	0.0142	3.11e-09	--	0.0870947	0.0158805	4.15e-08	0.0726849	0.031872	0.0225766
4:111625494:C:A	a	c	0.303	0.044	0.0074	3.11e-09	++	0.0385282	0.00823351	2.88e-06	0.0682313	0.0172604	7.72e-05
9:22090301:C:A	a	c	0.446	0.0959	0.0162	3.12e-09	?+	NA	NA	NA	0.0958529	0.0161765	3.11e-09
4:111625925:C:T	t	c	0.3032	0.044	0.0074	3.25e-09	++	0.0384801	0.0082366	2.99e-06	0.0682292	0.017261	7.72e-05
4:111624439:G:A	a	g	0.3146	0.0439	0.0074	3.37e-09	++	0.0386148	0.00823178	2.73e-06	0.0672875	0.017258	9.66e-05
21:30608784:C:T	t	c	0.1573	0.056	0.0095	3.37e-09	++	0.0453939	0.0106535	2.04e-05	0.0962245	0.0207229	3.43e-06
6:36658742:T:C	t	c	0.8054	0.0523	0.0089	3.72e-09	++	-0.0555751	0.00983967	1.62e-08	-0.0381456	0.020536	0.0632404
4:111614678:T:C	t	c	0.6979	-0.0439	0.0074	3.89e-09	--	0.0386436	0.00824981	2.81e-06	0.0667775	0.0173057	0.00011399
4:111607853:A:G	a	g	0.6837	-0.0437	0.0074	3.91e-09	--	0.0385859	0.0082268	2.73e-06	0.066497	0.0172891	0.000119969
4:111614516:T:C	t	c	0.6808	-0.0438	0.0074	3.92e-09	--	0.0385282	0.00824876	2.99e-06	0.0671283	0.0172897	0.000103365
4:111614550:T:C	t	c	0.6814	-0.0438	0.0074	3.94e-09	--	0.0384897	0.00824099	3e-06	0.0671336	0.0172898	0.000103241
4:111624178:CA:C	ca	c	0.8362	-0.0551	0.0094	4.01e-09	--	0.0453653	0.0103778	1.23e-05	0.0977263	0.0217232	6.84e-06
1:16345619:C:T	t	c	0.4479	-0.0413	0.007	4.06e-09	--	-0.0376167	0.00780062	1.42e-06	-0.0568602	0.0160839	0.000407419
6:36659215:C:G	c	g	0.8054	0.0521	0.0089	4.11e-09	++	-0.055648	0.00982531	1.48e-08	-0.0366756	0.020534	0.074085
4:111614823:C:G	c	g	0.6827	-0.0437	0.0074	4.11e-09	--	0.0383838	0.00823086	3.11e-06	0.0671332	0.0172902	0.00010329
4:111614908:G:A	a	g	0.3171	0.0437	0.0074	4.18e-09	++	0.038355	0.00823007	3.16e-06	0.0671483	0.0172904	0.000102941
17:65875587:G:A	a	g	0.1365	0.0582	0.0099	4.29e-09	++	0.0553969	0.0109796	4.52e-07	0.0702535	0.0229494	0.00220423
17:65987509:T:TTAA	t	ttaa	0.7525	-0.048	0.0082	4.36e-09	--	0.049133	0.00905515	5.77e-08	0.0430143	0.0190474	0.0239284
4:111614540:G:A	a	g	0.3193	0.0437	0.0074	4.37e-09	++	0.0384897	0.00824136	3e-06	0.0664731	0.0172945	0.00012124
9:22099746:TA:T	t	ta	0.5062	-0.0929	0.0158	4.43e-09	--	-0.0384155	0.146586	0.793267	0.0935128	0.0159211	4.27e-09
1:16344625:G:C	c	g	0.4487	-0.0412	0.007	4.43e-09	--	-0.0372233	0.00779401	1.79e-06	-0.0578949	0.0160864	0.000319438
4:111617752:A:C	a	c	0.6824	-0.0436	0.0074	4.51e-09	--	0.0380758	0.00823603	3.77e-06	0.0682373	0.0173388	8.3e-05
1:16345208:A:G	a	g	0.5514	0.0411	0.007	4.56e-09	++	-0.0371703	0.00779376	1.85e-06	-0.0579221	0.0160811	0.000315938
4:111616866:T:TA	t	ta	0.6838	-0.0436	0.0074	4.56e-09	--	0.0376522	0.00823522	4.83e-06	0.0702602	0.0173823	5.3e-05
4:111617510:G:A	a	g	0.3164	0.0437	0.0074	4.56e-09	++	0.0376811	0.0082332	4.73e-06	0.0705277	0.0174605	5.36e-05
4:111618922:G:A	a	g	0.305	0.0442	0.0075	4.57e-09	++	0.0370356	0.00836992	9.67e-06	0.0755831	0.0174554	1.49e-05
18:36560942:T:G	t	g	0.9117	0.0718	0.0123	4.6e-09	++	-0.0745188	0.013691	5.24e-08	-0.0609583	0.0274817	0.0265455
1:16356501:A:G	a	g	0.5481	0.0407	0.007	4.66e-09	++	-0.0371506	0.00770931	1.44e-06	-0.0562859	0.0160773	0.000463601
3:25854377:G:T	t	g	0.0021	0.7804	0.1333	4.73e-09	+?	0.78037	0.133251	4.73e-09	NA	NA	NA
17:66001130:G:A	a	g	0.2405	0.0482	0.0082	4.75e-09	++	0.0488092	0.0091328	9.07e-08	0.0454093	0.0189339	0.0164709
17:65915289:AAATAATAAT:A	a	aaataataat	0.2319	0.0477	0.0081	4.84e-09	++	0.0475132	0.00905115	1.52e-07	0.048401	0.0186994	0.00964299
17:65999648:T:C	t	c	0.7597	-0.0481	0.0082	4.88e-09	--	0.048914	0.00913497	8.57e-08	0.0448162	0.018934	0.0179341
4:111617784:T:A	a	t	0.1569	0.0547	0.0093	4.9e-09	++	0.0453939	0.0103395	1.13e-05	0.0959486	0.0218192	1.1e-05
4:111617837:C:T	t	c	0.1571	0.0547	0.0093	4.92e-09	++	0.0453653	0.0103383	1.15e-05	0.096026	0.0218194	1.08e-05
4:111623739:C:T	t	c	0.3035	0.0432	0.0074	5.19e-09	++	0.0375559	0.00818419	4.45e-06	0.0682731	0.017261	7.64e-05
17:37834715:A:G	a	g	0.6455	-0.0428	0.0073	5.21e-09	--	0.0441413	0.0081357	5.78e-08	0.036972	0.0168406	0.0281341
16:69566309:C:G	c	g	0.5922	0.0414	0.0071	5.25e-09	++	-0.0404846	0.00787654	2.75e-07	-0.0452753	0.0162677	0.00538347
17:37824339:A:G	a	g	0.6451	-0.0426	0.0073	5.27e-09	--	0.0443326	0.00810457	4.49e-08	0.0352468	0.0167992	0.0358937
18:36577195:G:A	a	g	0.0887	-0.0713	0.0122	5.45e-09	--	-0.0744757	0.0136869	5.29e-08	-0.0586799	0.0271163	0.030464
16:69565461:T:C	t	c	0.5926	0.0414	0.0071	5.53e-09	++	-0.0404127	0.00788385	2.96e-07	-0.0454281	0.0162718	0.00524117
18:36578011:G:A	a	g	0.0887	-0.0712	0.0122	5.54e-09	--	-0.0744757	0.0136869	5.29e-08	-0.0585152	0.0271161	0.0309318
4:111613876:T:G	t	g	0.6825	-0.0433	0.0074	5.55e-09	--	0.0379603	0.00823154	3.99e-06	0.0671078	0.0173075	0.000105587
4:111611191:T:C	t	c	0.6904	-0.0441	0.0076	5.58e-09	--	0.038201	0.00838461	5.23e-06	0.0700027	0.0175616	6.72e-05
4:111613607:A:G	a	g	0.6815	-0.0433	0.0074	5.59e-09	--	0.0375559	0.00823385	5.07e-06	0.0688173	0.0172951	6.92e-05
17:37833600:A:G	a	g	0.6486	-0.0429	0.0074	5.64e-09	--	0.0443231	0.00818399	6.1e-08	0.0368507	0.0168484	0.0287283
4:111622395:A:G	a	g	0.6963	-0.0431	0.0074	5.7e-09	--	0.0374018	0.00817731	4.8e-06	0.0682197	0.0172616	7.75e-05
3:25828306:G:A	a	g	0.0004	1.0492	0.1802	5.77e-09	+?	1.04917	0.180171	5.77e-09	NA	NA	NA
3:25827606:C:G	c	g	0.9996	-1.0492	0.1802	5.77e-09	-?	1.04917	0.180171	5.77e-09	NA	NA	NA
4:111617753:A:G	a	g	0.6837	-0.0433	0.0074	5.78e-09	--	0.0376811	0.00823322	4.73e-06	0.0682629	0.017339	8.25e-05
4:111618439:G:C	c	g	0.316	0.0433	0.0074	5.8e-09	++	0.0371609	0.00824074	6.49e-06	0.0705305	0.0173133	4.63e-05
4:111611208:C:A	a	c	0.3094	0.044	0.0076	5.86e-09	++	0.0380951	0.00838328	5.52e-06	0.070103	0.0175605	6.55e-05
4:111623185:A:G	a	g	0.6963	-0.043	0.0074	5.86e-09	--	0.037344	0.00817635	4.95e-06	0.0682677	0.0172615	7.66e-05
4:111620120:C:T	t	c	0.3039	0.0431	0.0074	5.88e-09	++	0.0371416	0.00818449	5.66e-06	0.0694203	0.0172866	5.92e-05
17:37833632:C:T	t	c	0.3513	0.0428	0.0074	5.89e-09	++	0.0442657	0.00818539	6.36e-08	0.0368507	0.0168484	0.0287283
4:111605764:C:G	c	g	0.6844	-0.0437	0.0075	5.92e-09	--	0.038557	0.00831998	3.59e-06	0.0662004	0.0174251	0.000145204
4:111622782:G:A	a	g	0.3066	0.0426	0.0073	5.97e-09	++	0.0369682	0.00808633	4.83e-06	0.0682673	0.0172615	7.66e-05
4:111617132:G:C	c	g	0.318	0.0433	0.0074	6.03e-09	++	0.0379988	0.00823864	3.98e-06	0.0667054	0.0173481	0.000120493
4:111620109:G:A	a	g	0.3039	0.043	0.0074	6.19e-09	++	0.0371416	0.00818449	5.66e-06	0.0690719	0.0172845	6.44e-05
4:111611160:G:A	a	g	0.305	0.0439	0.0076	6.23e-09	++	0.0385089	0.00836414	4.14e-06	0.0675807	0.0175686	0.000119727
16:69567098:TGCCCGAA:T	t	tgcccgaa	0.4061	-0.0413	0.0071	6.27e-09	--	-0.0400494	0.00789708	3.95e-07	-0.0466152	0.0163166	0.00427764
17:2097583:T:G	t	g	0.6186	-0.0408	0.007	6.33e-09	--	0.0388745	0.00778215	5.89e-07	0.0490309	0.0162576	0.00256241
4:111621597:C:T	t	c	0.3166	0.0431	0.0074	6.34e-09	++	0.0372765	0.00821252	5.64e-06	0.0685993	0.0172504	6.99e-05
18:36568984:G:A	a	g	0.0887	-0.071	0.0122	6.35e-09	--	-0.0741827	0.0136798	5.87e-08	-0.0582284	0.0271723	0.0321188
1:16345393:C:T	t	c	0.4465	-0.0408	0.007	6.38e-09	--	-0.0367895	0.00780679	2.45e-06	-0.0577565	0.0160917	0.000331696
17:2203453:G:A	a	g	0.381	0.0403	0.0069	6.41e-09	++	0.038201	0.00768102	6.58e-07	0.0499793	0.0163027	0.0021716
17:2097483:T:G	t	g	0.6186	-0.0407	0.007	6.47e-09	--	0.0388456	0.00778217	6e-07	0.0490178	0.0162575	0.00256909
4:111617137:G:A	a	g	0.3168	0.0432	0.0074	6.63e-09	++	0.0377388	0.00823581	4.59e-06	0.0671527	0.0173447	0.000108099
16:69581912:T:C	t	c	0.5922	0.0406	0.007	6.64e-09	++	-0.039475	0.00775709	3.6e-07	-0.0455958	0.0162667	0.00506284
17:2207236:G:C	c	g	0.3837	0.0408	0.007	6.68e-09	++	0.0391534	0.0077806	4.84e-07	0.0480395	0.0164371	0.00347096
17:2201735:T:C	t	c	0.6157	-0.0405	0.007	6.73e-09	--	0.038355	0.00773091	7e-07	0.050041	0.0163071	0.00215011
4:111617105:A:T	a	t	0.6836	-0.0431	0.0074	6.87e-09	--	0.0376425	0.0082352	4.86e-06	0.0672556	0.0173308	0.00010416
16:69581354:C:T	t	c	0.4078	-0.0406	0.007	6.89e-09	--	-0.0394739	0.00775714	3.6e-07	-0.0453907	0.0162737	0.00528392
4:111613647:C:T	t	c	0.3269	0.0432	0.0075	7.01e-09	++	0.0370742	0.00826409	7.25e-06	0.069772	0.0172697	5.34e-05
16:69611893:CA:C	ca	c	0.5904	0.0407	0.007	7.03e-09	++	-0.0398849	0.0078035	3.2e-07	-0.0443982	0.0162497	0.00629034
4:111616127:G:C	c	g	0.3165	0.043	0.0074	7.05e-09	++	0.0376425	0.00823259	4.81e-06	0.0669305	0.0173115	0.00011052
17:2200871:T:C	t	c	0.6157	-0.0404	0.007	7.06e-09	--	0.038355	0.00773146	7e-07	0.0497616	0.01631	0.00228094
6:36638636:G:A	a	g	0.485	0.0397	0.0068	7.06e-09	++	0.0373151	0.00758963	8.78e-07	0.0499221	0.0158993	0.00169007
4:111615708:A:G	a	g	0.6835	-0.043	0.0074	7.1e-09	--	0.0376425	0.00823259	4.81e-06	0.0668566	0.0173067	0.000111981
1:16344858:T:C	t	c	0.5505	0.0406	0.007	7.16e-09	++	-0.0365219	0.00780323	2.86e-06	-0.0580831	0.0160844	0.000304849
6:36638691:A:C	a	c	0.515	-0.0396	0.0068	7.21e-09	--	0.0373151	0.00758965	8.8e-07	0.0497924	0.0158996	0.00173813
17:37834357:C:A	a	c	0.353	0.0424	0.0073	7.22e-09	++	0.0437298	0.00814744	8.01e-08	0.0369162	0.016849	0.0284522
17:65825228:TTTG:T	t	tttg	0.2172	0.0493	0.0085	7.22e-09	++	0.0477706	0.00947293	4.6e-07	0.055886	0.0195338	0.00422311
17:37833805:C:T	t	c	0.3532	0.0424	0.0073	7.22e-09	++	0.0436915	0.00814197	8.03e-08	0.036946	0.0168498	0.028331
17:37834998:T:C	t	c	0.6468	-0.0424	0.0073	7.23e-09	--	0.0436628	0.00814233	8.19e-08	0.0370719	0.0168489	0.0277888
17:37834977:T:G	t	g	0.6468	-0.0424	0.0073	7.23e-09	--	0.0436628	0.00814233	8.19e-08	0.0370719	0.0168489	0.0277888
17:2157774:G:A	a	g	0.3577	0.0416	0.0072	7.24e-09	++	0.0402106	0.00798689	4.79e-07	0.0477735	0.0165901	0.00398142
18:36566250:G:T	t	g	0.0887	-0.0707	0.0122	7.28e-09	--	-0.0741838	0.0136798	5.87e-08	-0.0568425	0.0271736	0.0364543
17:37835240:T:C	t	c	0.6468	-0.0424	0.0073	7.3e-09	--	0.0436628	0.00814233	8.19e-08	0.037005	0.0168499	0.028081
3:25842204:C:T	t	c	0.0004	1.052	0.1819	7.33e-09	+?	1.05203	0.181915	7.33e-09	NA	NA	NA
17:37833842:C:T	t	c	0.3531	0.0424	0.0073	7.35e-09	++	0.043701	0.00814412	8.07e-08	0.0368436	0.0168524	0.028797
17:37833567:C:G	c	g	0.647	-0.0424	0.0073	7.36e-09	--	0.0437106	0.00814683	8.07e-08	0.0368505	0.0168479	0.0287248
17:37834541:C:T	t	c	0.3531	0.0424	0.0073	7.43e-09	++	0.0436436	0.00814326	8.35e-08	0.0369929	0.0168491	0.0281248
3:25834175:A:G	a	g	0.9996	-1.0466	0.1811	7.47e-09	-?	1.04664	0.18108	7.47e-09	NA	NA	NA
3:25836555:AT:A	a	at	0.0004	1.0474	0.1813	7.55e-09	+?	1.04737	0.181259	7.54e-09	NA	NA	NA
3:25820453:G:T	t	g	0.0004	1.0351	0.1791	7.56e-09	+?	1.0351	0.179142	7.56e-09	NA	NA	NA
17:37838751:A:G	a	g	0.6458	-0.0424	0.0073	7.56e-09	--	0.0436149	0.00814766	8.64e-08	0.0370972	0.0168424	0.0276225
4:111615584:ATTT:A	a	attt	0.318	0.043	0.0074	7.6e-09	++	0.0374114	0.00825055	5.78e-06	0.0678174	0.017324	9.05e-05
17:37836581:A:G	a	g	0.6458	-0.0424	0.0073	7.61e-09	--	0.0435957	0.00814709	8.76e-08	0.0371229	0.0168415	0.0275067
16:69572892:C:T	t	c	0.4055	-0.0411	0.0071	7.68e-09	--	-0.0400483	0.00790506	4.06e-07	-0.0454009	0.0162823	0.00529745
4:111697789:TTTTTTATTTTTA:T	t	ttttttattttta	0.1653	0.0646	0.0112	7.7e-09	+?	0.0645885	0.0111842	7.69e-09	NA	NA	NA
17:37838716:A:G	a	g	0.6457	-0.0424	0.0073	7.7e-09	--	0.0436149	0.00814738	8.62e-08	0.0369724	0.0168433	0.028158
3:25745738:G:A	a	g	0.0003	1.0747	0.1862	7.82e-09	+?	1.07465	0.186173	7.82e-09	NA	NA	NA
3:25743714:A:C	a	c	0.9997	-1.0747	0.1862	7.82e-09	-?	1.07465	0.186173	7.82e-09	NA	NA	NA
3:25738348:A:G	a	g	0.9987	-1.1457	0.1985	7.88e-09	-?	1.1457	0.198528	7.88e-09	NA	NA	NA
3:25739016:G:A	a	g	0.0013	1.1457	0.1985	7.88e-09	+?	1.1457	0.198528	7.88e-09	NA	NA	NA
3:25738264:T:A	a	t	0.0013	1.1457	0.1985	7.88e-09	+?	1.1457	0.198528	7.88e-09	NA	NA	NA
18:36569997:G:A	a	g	0.0915	-0.0696	0.0121	7.92e-09	--	-0.0729041	0.0134875	6.47e-08	-0.0564282	0.0269762	0.0364582
16:69568303:G:T	t	g	0.406	-0.041	0.0071	7.96e-09	--	-0.0398974	0.00789769	4.38e-07	-0.0456808	0.0162872	0.00503622
21:30348037:G:T	t	g	0.0599	0.0818	0.0142	7.98e-09	++	0.0839734	0.0158279	1.13e-07	0.0728674	0.0318599	0.0221888
17:2133250:T:C	t	c	0.6419	-0.0411	0.0071	7.99e-09	--	0.0409308	0.00788927	2.12e-07	0.0417357	0.0165472	0.0116615
16:69564990:GA:G	g	ga	0.4058	-0.041	0.0071	8.13e-09	--	-0.03986	0.00789953	4.51e-07	-0.0459999	0.0163693	0.00495209
4:111621056:G:T	t	g	0.2984	0.0431	0.0075	8.34e-09	++	0.037344	0.008185	5.07e-06	0.0727711	0.0185204	8.52e-05
17:37836243:T:C	t	c	0.6464	-0.0423	0.0073	8.46e-09	--	0.043433	0.00815032	9.9e-08	0.0372141	0.0168465	0.0271737
17:37836353:C:T	t	c	0.3536	0.0423	0.0073	8.46e-09	++	0.043433	0.00815032	9.9e-08	0.0372077	0.0168466	0.027201
4:111608614:A:T	a	t	0.7001	-0.0434	0.0075	8.5e-09	--	0.0385474	0.00833739	3.78e-06	0.0648315	0.0175762	0.000225505
4:111617222:GT:G	g	gt	0.3228	0.043	0.0075	8.55e-09	++	0.0376425	0.0082549	5.12e-06	0.0667694	0.0174578	0.000130972
17:2133205:C:T	t	c	0.3588	0.041	0.0071	8.56e-09	++	0.0411611	0.00789368	1.84e-07	0.0402171	0.0164782	0.014662
17:2098006:C:A	a	c	0.3954	0.0405	0.007	8.76e-09	++	0.0378159	0.00782506	1.35e-06	0.0523088	0.0162279	0.00126685
6:160751531:G:T	t	g	0.0133	0.1717	0.0299	9.05e-09	++	0.159215	0.0349862	5.34e-06	0.205041	0.0573293	0.000348151
1:16339313:C:G	c	g	0.6049	0.0409	0.0071	9.17e-09	++	-0.0384197	0.00791048	1.19e-06	-0.051557	0.01635	0.00161418
18:36566569:A:G	a	g	0.9085	0.0692	0.0121	9.5e-09	++	-0.0727815	0.0134871	6.8e-08	-0.0550675	0.0269809	0.0412531
16:69584006:C:CA	ca	c	0.4003	-0.0405	0.0071	9.55e-09	--	-0.0397039	0.00782192	3.85e-07	-0.043839	0.0163174	0.00721756
4:111608485:C:T	t	c	0.2903	0.0427	0.0074	9.56e-09	++	0.0379025	0.00820546	3.85e-06	0.0645014	0.0175732	0.000242139
18:36565406:G:A	a	g	0.0915	-0.0692	0.0121	9.67e-09	--	-0.0727944	0.0134872	6.76e-08	-0.0548268	0.0269789	0.0421326
4:111612917:A:T	a	t	0.6812	-0.0426	0.0074	9.92e-09	--	0.0372283	0.00823449	6.15e-06	0.0663492	0.0172877	0.000124072
17:37835755:C:T	t	c	0.3529	0.042	0.0073	1.02e-08	++	0.0431744	0.0081545	1.19e-07	0.0371891	0.016849	0.0273001
4:111612957:C:T	t	c	0.3179	0.0427	0.0074	1.02e-08	++	0.0371031	0.00825367	6.96e-06	0.0670326	0.0172884	0.000105618
17:2205923:C:T	t	c	0.3836	0.0402	0.007	1.03e-08	++	0.0381336	0.00777763	9.43e-07	0.0493777	0.0163485	0.00252516
17:65989971:A:G	a	g	0.7583	-0.0473	0.0083	1.05e-08	--	0.0491996	0.00915535	7.69e-08	0.0390193	0.0192579	0.0427496
16:69588572:T:C	t	c	0.5876	0.0395	0.0069	1.05e-08	++	-0.0386785	0.00762471	3.92e-07	-0.0432366	0.016244	0.00777484
17:37829571:A:C	a	c	0.6673	-0.0417	0.0073	1.07e-08	--	0.0422066	0.00805588	1.61e-07	0.0391858	0.0170352	0.0214322
17:37829604:T:C	t	c	0.6673	-0.0416	0.0073	1.07e-08	--	0.0422066	0.00805584	1.62e-07	0.039156	0.0170347	0.0215276
17:37829570:G:C	c	g	0.3327	0.0416	0.0073	1.09e-08	++	0.0422066	0.00805588	1.61e-07	0.0390469	0.0170348	0.0218953
4:111650384:A:ATTTTTTTT	a	atttttttt	0.8866	-0.0685	0.012	1.11e-08	-?	0.0684621	0.0119834	1.11e-08	NA	NA	NA
17:2205664:A:G	a	g	0.6165	-0.0401	0.007	1.12e-08	--	0.0381336	0.00777854	9.44e-07	0.048891	0.0163448	0.00277851
17:2096580:G:A	a	g	0.3736	0.0403	0.0071	1.13e-08	++	0.0391726	0.00783844	5.82e-07	0.0453807	0.0163114	0.00540016
4:111613746:T:C	t	c	0.6797	-0.0425	0.0074	1.14e-08	--	0.0370356	0.00824017	6.98e-06	0.0664446	0.0173019	0.000122881
17:2205719:C:A	a	c	0.3834	0.0401	0.007	1.15e-08	++	0.0381336	0.00777854	9.44e-07	0.0487388	0.0163479	0.00286973
18:36560943:G:A	a	g	0.0917	-0.0688	0.0121	1.16e-08	--	-0.071235	0.0134541	1.19e-07	-0.059007	0.0272899	0.0306003
18:36571508:G:A	a	g	0.0916	-0.0688	0.0121	1.17e-08	--	-0.071337	0.013466	1.17e-07	-0.0585435	0.0271443	0.0310251
1:16343835:T:C	t	c	0.578	0.0404	0.0071	1.18e-08	++	-0.0364877	0.00786179	3.46e-06	-0.0569037	0.0162518	0.000462841
17:2119101:C:T	t	c	0.3544	0.0406	0.0071	1.19e-08	++	0.0399416	0.00788213	4.03e-07	0.0432272	0.0165013	0.00880271
17:2119818:A:T	a	t	0.6451	-0.0405	0.0071	1.24e-08	--	0.0397398	0.00788038	4.6e-07	0.0437307	0.0164848	0.00798299
17:37843681:T:C	t	c	0.6375	-0.0415	0.0073	1.24e-08	--	0.0425709	0.00810599	1.51e-07	0.0370949	0.0167153	0.0264716
9:136154168:T:C	t	c	0.7836	-0.0464	0.0082	1.26e-08	--	0.0417751	0.00899588	3.43e-06	0.0677843	0.0193135	0.000448641
17:37841211:C:G	c	g	0.6375	-0.0415	0.0073	1.26e-08	--	0.0425709	0.00810626	1.51e-07	0.037011	0.0167216	0.0268724
4:111621055:T:C	t	c	0.7035	-0.0429	0.0075	1.28e-08	--	0.0366983	0.00824892	8.62e-06	0.0739757	0.0185192	6.48e-05
9:136151806:T:C	t	c	0.7841	-0.0465	0.0082	1.29e-08	--	0.0419669	0.00902263	3.3e-06	0.0673388	0.0193347	0.000496216
17:2155343:A:G	a	g	0.6488	-0.0405	0.0071	1.3e-08	--	0.0398071	0.00789608	4.62e-07	0.0435923	0.0165268	0.0083478
17:66000603:C:T	t	c	0.2242	0.047	0.0083	1.3e-08	++	0.0473701	0.00917644	2.44e-07	0.0451907	0.0189477	0.017078
4:111612854:T:C	t	c	0.6804	-0.0423	0.0074	1.31e-08	--	0.0369007	0.00824054	7.54e-06	0.0660155	0.017291	0.00013459
17:65998167:T:C	t	c	0.776	-0.047	0.0083	1.31e-08	--	0.0474559	0.00917742	2.32e-07	0.0448121	0.0189515	0.0180507
17:65999567:C:T	t	c	0.2236	0.0469	0.0083	1.33e-08	++	0.047351	0.0091745	2.45e-07	0.0451101	0.0189583	0.0173391
17:65953348:G:A	a	g	0.1392	0.0569	0.01	1.35e-08	++	0.0496945	0.011152	8.36e-06	0.0874486	0.0228821	0.00013253
17:65894542:A:G	a	g	0.73	-0.0437	0.0077	1.35e-08	--	0.0452697	0.00852549	1.09e-07	0.0368454	0.0178947	0.0394927
17:2143776:GA:G	g	ga	0.35	0.0407	0.0072	1.36e-08	++	0.0396341	0.00794717	6.11e-07	0.0453352	0.0165846	0.00626503
17:2160082:T:TAGAC	t	tagac	0.6379	-0.0407	0.0072	1.37e-08	--	0.0400089	0.00795139	4.86e-07	0.0436114	0.0165482	0.00840337
17:65903326:T:G	t	g	0.7302	-0.0437	0.0077	1.39e-08	--	0.0452506	0.00852103	1.09e-07	0.0366186	0.0178933	0.0407071
9:136154867:G:T	t	g	0.2164	0.0462	0.0081	1.4e-08	++	0.0420341	0.00899704	2.98e-06	0.0654598	0.0192341	0.0006657
17:65997317:G:A	a	g	0.2236	0.0468	0.0083	1.43e-08	++	0.047351	0.0091745	2.45e-07	0.0445901	0.0189617	0.0186935
18:36583166:C:T	t	c	0.0881	-0.0694	0.0122	1.44e-08	--	-0.072102	0.0137166	1.47e-07	-0.0587183	0.0271152	0.0303486
1:16311563:A:G	a	g	0.5625	0.0397	0.007	1.45e-08	++	-0.0387783	0.00778309	6.28e-07	-0.0438588	0.016145	0.00659659
16:69605349:T:C	t	c	0.5932	0.0399	0.007	1.45e-08	++	-0.0392025	0.00781703	5.3e-07	-0.0430181	0.0162466	0.00810139
18:36587135:A:G	a	g	0.9119	0.0694	0.0122	1.46e-08	++	-0.072102	0.0137166	1.47e-07	-0.0586137	0.0271152	0.0306451
1:16308447:C:T	t	c	0.4371	-0.0397	0.007	1.47e-08	--	-0.0389695	0.00778267	5.52e-07	-0.0429295	0.0161486	0.00785115
4:111621051:C:T	t	c	0.2964	0.0427	0.0075	1.48e-08	++	0.0367079	0.0082511	8.62e-06	0.0727893	0.0185141	8.44e-05
18:36560641:TG:T	t	tg	0.092	-0.0682	0.012	1.48e-08	--	-0.071235	0.0134541	1.19e-07	-0.055973	0.0269992	0.0381597
9:136154304:C:T	t	c	0.2158	0.0463	0.0082	1.5e-08	++	0.0419094	0.00902187	3.4e-06	0.066456	0.0193441	0.000591541
17:2155701:A:T	a	t	0.6391	-0.0403	0.0071	1.52e-08	--	0.0395476	0.00789882	5.54e-07	0.04378	0.0165288	0.00807984
9:136153875:C:T	t	c	0.2164	0.0461	0.0082	1.55e-08	++	0.0417847	0.0089962	3.4e-06	0.0661833	0.0193308	0.000617713
17:37846521:C:T	t	c	0.362	0.0412	0.0073	1.58e-08	++	0.0421012	0.00808679	1.92e-07	0.0370962	0.0167114	0.0264316
17:2143460:G:T	t	g	0.3546	0.0399	0.0071	1.62e-08	++	0.0390765	0.00780152	5.48e-07	0.0433274	0.016528	0.00875577
17:65990500:A:C	a	c	0.7556	-0.0465	0.0082	1.65e-08	--	0.0491139	0.00912835	7.41e-08	0.0351362	0.0191945	0.0671703
18:36587857:G:A	a	g	0.0882	-0.0691	0.0122	1.65e-08	--	-0.0717227	0.0137098	1.68e-07	-0.0586665	0.0271156	0.0304975
8:103574423:C:T	t	c	0.0003	1.1955	0.2118	1.65e-08	+?	1.19547	0.21178	1.65e-08	NA	NA	NA
18:36590450:G:A	a	g	0.0882	-0.069	0.0122	1.67e-08	--	-0.0717055	0.0137096	1.69e-07	-0.0586365	0.0271151	0.0305794
17:37830447:A:T	a	t	0.6597	-0.0416	0.0074	1.67e-08	--	0.0426667	0.0081729	1.78e-07	0.0368683	0.0170282	0.0303772
17:2098272:G:C	c	g	0.3766	0.0398	0.0071	1.67e-08	++	0.0384512	0.00782711	9.02e-07	0.0457882	0.0163198	0.00502103
17:57486425:T:A	a	t	0.0226	0.1479	0.0262	1.67e-08	++	0.147825	0.0308197	1.62e-06	0.148062	0.0498114	0.00295438
17:2136065:T:G	t	g	0.6487	-0.0404	0.0072	1.68e-08	--	0.0411515	0.00794935	2.26e-07	0.0373056	0.0165517	0.0242034
17:2176209:G:C	c	g	0.3479	0.0406	0.0072	1.68e-08	++	0.0397494	0.00798454	6.42e-07	0.0440507	0.0165287	0.00769644
17:2160581:T:C	t	c	0.6368	-0.0403	0.0072	1.73e-08	--	0.0394803	0.00794052	6.61e-07	0.0441098	0.0165282	0.00761308
3:25731301:C:G	c	g	0.9987	-1.0724	0.1903	1.74e-08	-?	1.07237	0.190284	1.74e-08	NA	NA	NA
3:25736612:G:T	t	g	0.0013	1.0724	0.1903	1.74e-08	+?	1.07237	0.190284	1.74e-08	NA	NA	NA
3:25736065:G:A	a	g	0.0013	1.0724	0.1903	1.74e-08	+?	1.07237	0.190284	1.74e-08	NA	NA	NA
9:22122059:A:AT	a	at	0.5128	-0.0916	0.0163	1.75e-08	?-	NA	NA	NA	0.0916448	0.0162633	1.75e-08
17:2155948:T:C	t	c	0.6388	-0.0401	0.0071	1.76e-08	--	0.0394611	0.00789597	5.79e-07	0.0431373	0.0165301	0.00906416
18:36560067:C:T	t	c	0.092	-0.0678	0.012	1.79e-08	--	-0.0712254	0.0134548	1.2e-07	-0.0540633	0.0269774	0.0450673
1:16344494:A:G	a	g	0.5793	0.0399	0.0071	1.79e-08	++	-0.0355681	0.00786442	6.11e-06	-0.0582602	0.0162609	0.000339876
17:2129210:C:A	a	c	0.3558	0.04	0.0071	1.79e-08	++	0.0394515	0.00786338	5.24e-07	0.0422186	0.0164871	0.0104463
17:2098417:C:T	t	c	0.3752	0.0396	0.007	1.81e-08	++	0.0382972	0.00780696	9.32e-07	0.0455254	0.0163145	0.00526303
1:16344402:A:G	a	g	0.5794	0.0398	0.0071	1.82e-08	++	-0.0355267	0.0078633	6.24e-06	-0.0583098	0.0162626	0.000336421
1:16344360:G:A	a	g	0.4206	-0.0398	0.0071	1.82e-08	--	-0.035535	0.00786368	6.22e-06	-0.058265	0.016262	0.0003398
18:36560304:A:C	a	c	0.9079	0.0677	0.012	1.83e-08	++	-0.0709784	0.013453	1.32e-07	-0.0547603	0.026983	0.0424138
17:2155692:CA:C	ca	c	0.639	-0.0401	0.0071	1.84e-08	--	0.0393265	0.00789579	6.34e-07	0.0434367	0.0165302	0.00859585
17:2145329:G:A	a	g	0.361	0.0401	0.0071	1.84e-08	++	0.0392784	0.00789557	6.52e-07	0.0436319	0.0165281	0.00829401
4:111612381:T:C	t	c	0.6662	-0.042	0.0075	1.85e-08	--	0.0373151	0.00829341	6.82e-06	0.0624209	0.0172265	0.000290601
17:2148821:T:G	t	g	0.6389	-0.0401	0.0071	1.85e-08	--	0.039163	0.0078957	7.04e-07	0.0440855	0.0165259	0.00763811
18:36628647:T:C	t	c	0.9116	0.0693	0.0123	1.86e-08	++	-0.071336	0.0138387	2.54e-07	-0.0613934	0.0269895	0.0229232
18:36536869:G:A	a	g	0.0984	-0.0655	0.0116	1.9e-08	--	-0.0691722	0.0130532	1.16e-07	-0.0510184	0.0258171	0.048138
17:2145090:A:G	a	g	0.6392	-0.04	0.0071	1.92e-08	--	0.0392399	0.00789745	6.74e-07	0.0435413	0.016528	0.00842874
17:2147291:C:T	t	c	0.3608	0.04	0.0071	1.93e-08	++	0.0392399	0.00789578	6.72e-07	0.0434884	0.0165299	0.00851622
17:2173184:A:G	a	g	0.6504	-0.0403	0.0072	1.95e-08	--	0.039538	0.00796284	6.86e-07	0.0435412	0.0165294	0.00843427
3:44005735:C:T	t	c	0.2643	-0.0441	0.0079	1.95e-08	--	-0.0395645	0.00869558	5.36e-06	-0.0643283	0.0183178	0.000445078
10:121419487:C:G	c	g	0.7312	0.0455	0.0081	1.99e-08	++	-0.0339778	0.00905155	0.000174172	-0.0922017	0.0182212	4.19e-07
17:2157925:A:G	a	g	0.6366	-0.0401	0.0072	2.09e-08	--	0.0393842	0.00793836	7.02e-07	0.0432292	0.0165303	0.00891882
1:16343297:T:C	t	c	0.5795	0.0397	0.0071	2.09e-08	++	-0.0353661	0.00786468	6.9e-06	-0.0581664	0.0162717	0.000350629
17:2160214:C:T	t	c	0.3634	0.0401	0.0072	2.1e-08	++	0.0393842	0.00793836	7.02e-07	0.0432107	0.0165303	0.00894801
17:2159982:T:C	t	c	0.6366	-0.0401	0.0072	2.1e-08	--	0.0393842	0.00793836	7.02e-07	0.0432086	0.0165303	0.00895137
17:2172685:CA:C	ca	c	0.6504	-0.0402	0.0072	2.1e-08	--	0.0393169	0.0079684	8.07e-07	0.044128	0.0165322	0.0076029
9:22124472:C:T	t	c	0.4817	0.0892	0.0159	2.1e-08	?+	NA	NA	NA	0.0891681	0.0159124	2.1e-08
17:2156910:G:C	c	g	0.3634	0.0401	0.0072	2.11e-08	++	0.0393842	0.0079389	7.02e-07	0.0431834	0.0165308	0.0089934
17:2156917:A:G	a	g	0.6366	-0.0401	0.0072	2.11e-08	--	0.0393842	0.0079389	7.02e-07	0.0431834	0.0165308	0.0089934
17:2176964:A:G	a	g	0.6514	-0.0402	0.0072	2.13e-08	--	0.0391823	0.00796956	8.82e-07	0.0446039	0.016526	0.00695438
17:2176528:G:A	a	g	0.3482	0.0402	0.0072	2.15e-08	++	0.0393457	0.00797553	8.1e-07	0.0439829	0.0165276	0.00778673
1:16340761:C:T	t	c	0.4207	-0.0397	0.0071	2.15e-08	--	-0.0354759	0.00788104	6.75e-06	-0.0577463	0.0162624	0.000383898
1:16341733:C:T	t	c	0.4209	-0.0397	0.0071	2.16e-08	--	-0.035364	0.00787595	7.12e-06	-0.0581141	0.0162629	0.000352348
18:36610158:A:G	a	g	0.9119	0.0685	0.0122	2.18e-08	++	-0.0709827	0.0137122	2.26e-07	-0.0587431	0.0271122	0.0302603
18:36545772:A:G	a	g	0.9019	0.0654	0.0117	2.18e-08	++	-0.0691968	0.0131007	1.28e-07	-0.050584	0.0258168	0.0500727
17:2162119:A:G	a	g	0.651	-0.0401	0.0072	2.2e-08	--	0.0393553	0.00796092	7.66e-07	0.0435027	0.0165297	0.0084935
17:2164311:G:A	a	g	0.349	0.0401	0.0072	2.2e-08	++	0.0393553	0.00796092	7.66e-07	0.0435043	0.0165299	0.00849204
17:2161908:GCAA:G	g	gcaa	0.349	0.0401	0.0072	2.2e-08	++	0.0393553	0.00796092	7.66e-07	0.0435023	0.0165297	0.00849417
1:16342419:G:A	a	g	0.4209	-0.0397	0.0071	2.2e-08	--	-0.035364	0.00787595	7.12e-06	-0.0580087	0.0162635	0.000361375
18:36527448:G:A	a	g	0.0984	-0.0654	0.0117	2.2e-08	--	-0.0690629	0.0130997	1.35e-07	-0.0510271	0.0258179	0.0481069
1:16342350:T:A	a	t	0.4209	-0.0397	0.0071	2.2e-08	--	-0.035364	0.00787595	7.12e-06	-0.0580093	0.0162635	0.000361314
1:16340460:T:G	t	g	0.579	0.0397	0.0071	2.2e-08	++	-0.0353795	0.0078764	7.06e-06	-0.0579353	0.0162611	0.00036691
1:16342237:G:A	a	g	0.421	-0.0397	0.0071	2.2e-08	--	-0.035365	0.00787649	7.13e-06	-0.0580063	0.0162635	0.000361567
17:2162121:G:A	a	g	0.349	0.0401	0.0072	2.21e-08	++	0.0393553	0.00796092	7.66e-07	0.0434732	0.0165299	0.00853906
17:2175210:G:C	c	g	0.349	0.0401	0.0072	2.21e-08	++	0.0392496	0.0079633	8.29e-07	0.0439613	0.0165274	0.00781644
17:2176307:GC:G	g	gc	0.3483	0.0402	0.0072	2.24e-08	++	0.0392399	0.00797316	8.58e-07	0.0441856	0.016549	0.00758566
17:2160245:G:GGTATGTAT	g	ggtatgtat	0.6368	-0.04	0.0072	2.24e-08	--	0.0392207	0.00793861	7.79e-07	0.0434802	0.0165301	0.00852922
1:16343322:C:T	t	c	0.4205	-0.0396	0.0071	2.25e-08	--	-0.0353661	0.00786468	6.9e-06	-0.0576711	0.0162677	0.000392416
1:16343254:C:T	t	c	0.4205	-0.0396	0.0071	2.27e-08	--	-0.0353661	0.00786468	6.9e-06	-0.057609	0.0162667	0.000397828
1:16337933:T:C	t	c	0.5789	0.0396	0.0071	2.27e-08	++	-0.0353464	0.007876	7.2e-06	-0.0578425	0.0162584	0.000374106
3:25818420:C:CA	ca	c	0.0006	0.9566	0.1711	2.27e-08	+?	0.956634	0.171136	2.27e-08	NA	NA	NA
17:2165340:A:G	a	g	0.6509	-0.0401	0.0072	2.28e-08	--	0.0393553	0.00796092	7.66e-07	0.0432486	0.0165296	0.00888532
18:36527839:C:T	t	c	0.0984	-0.0653	0.0117	2.28e-08	--	-0.0690736	0.0131006	1.35e-07	-0.0506204	0.0258137	0.0498803
17:2161633:G:A	a	g	0.349	0.0401	0.0072	2.28e-08	++	0.0393553	0.00796092	7.66e-07	0.0432458	0.0165302	0.00889221
17:2168509:C:G	c	g	0.6369	-0.04	0.0072	2.28e-08	--	0.0391919	0.00793696	7.87e-07	0.0434458	0.0165298	0.00858055
1:16342848:G:T	t	g	0.4206	-0.0396	0.0071	2.3e-08	--	-0.0352759	0.00788237	7.63e-06	-0.0581857	0.0162643	0.000346876
17:2173497:A:G	a	g	0.6494	-0.0401	0.0072	2.33e-08	--	0.039163	0.00795999	8.67e-07	0.0439214	0.0165275	0.00787295
17:2173499:C:T	t	c	0.3506	0.0401	0.0072	2.33e-08	++	0.039163	0.00795999	8.67e-07	0.0439214	0.0165275	0.00787295
17:2176705:A:G	a	g	0.6515	-0.0401	0.0072	2.33e-08	--	0.0392399	0.00797353	8.62e-07	0.0438726	0.0165278	0.0079431
1:16340048:AC:A	a	ac	0.4209	-0.0396	0.0071	2.33e-08	--	-0.0353899	0.00787641	7.02e-06	-0.0575977	0.016282	0.000403924
17:2176532:A:G	a	g	0.6515	-0.0401	0.0072	2.36e-08	--	0.0392207	0.00797374	8.69e-07	0.0438638	0.0165277	0.00795551
1:16342727:G:A	a	g	0.4206	-0.0396	0.0071	2.37e-08	--	-0.0352759	0.00788237	7.63e-06	-0.058002	0.0162638	0.000362025
17:2177732:T:C	t	c	0.6514	-0.0401	0.0072	2.37e-08	--	0.0391919	0.00796919	8.77e-07	0.043864	0.0165278	0.00795537
18:36555785:G:T	t	g	0.0982	-0.0652	0.0117	2.38e-08	--	-0.0694498	0.0131098	1.17e-07	-0.0489084	0.0257899	0.0579047
17:2160854:G:A	a	g	0.3631	0.0399	0.0072	2.38e-08	++	0.0391919	0.00793717	7.91e-07	0.0431716	0.0165299	0.00900845
17:37821435:T:G	t	g	0.6524	-0.0403	0.0072	2.39e-08	--	0.0409404	0.00799975	3.1e-07	0.037543	0.0168073	0.0255008
18:36554642:T:C	t	c	0.9018	0.0652	0.0117	2.39e-08	++	-0.0692943	0.0131013	1.23e-07	-0.0492778	0.0257896	0.0560353
18:36639089:G:A	a	g	0.0881	-0.069	0.0124	2.4e-08	--	-0.0711717	0.0139049	3.08e-07	-0.0606801	0.0269812	0.0245137
1:16340217:AACAGTGCTTGGC:A	a	aacagtgcttggc	0.4247	-0.0397	0.0071	2.41e-08	--	-0.0355194	0.00792184	7.34e-06	-0.0575885	0.0162797	0.000404021
17:2170858:A:G	a	g	0.6508	-0.04	0.0072	2.42e-08	--	0.0391342	0.00796114	8.85e-07	0.0438242	0.0165279	0.00801273
17:2168772:C:A	a	c	0.3491	0.04	0.0072	2.42e-08	++	0.0391342	0.00796007	8.83e-07	0.0437926	0.0165288	0.0080616
1:16342602:T:C	t	c	0.5795	0.0396	0.0071	2.45e-08	++	-0.0352242	0.00788418	7.91e-06	-0.0580334	0.0162637	0.000359335
1:16341354:G:T	t	g	0.4206	-0.0396	0.0071	2.45e-08	--	-0.0352355	0.0078835	7.84e-06	-0.0579631	0.0162617	0.000364707
17:66000578:TAGTC:T	t	tagtc	0.2234	0.0461	0.0083	2.45e-08	++	0.047332	0.00917151	2.46e-07	0.0408276	0.0191221	0.0327528
17:2134214:C:T	t	c	0.3624	0.0399	0.0072	2.46e-08	++	0.0404699	0.00793615	3.41e-07	0.0374348	0.0165457	0.0236661
3:25742100:T:C	t	c	0.9997	-1.048	0.1879	2.46e-08	-?	1.04799	0.18794	2.46e-08	NA	NA	NA
3:25751508:T:G	t	g	0.9997	-1.048	0.1879	2.46e-08	-?	1.04799	0.18794	2.46e-08	NA	NA	NA
3:25744103:A:C	a	c	0.9997	-1.048	0.1879	2.46e-08	-?	1.04799	0.18794	2.46e-08	NA	NA	NA
3:25741521:C:T	t	c	0.0003	1.048	0.1879	2.46e-08	+?	1.04799	0.18794	2.46e-08	NA	NA	NA
3:25750634:T:C	t	c	0.9997	-1.048	0.1879	2.46e-08	-?	1.04799	0.18794	2.46e-08	NA	NA	NA
18:36524825:G:A	a	g	0.0988	-0.0657	0.0118	2.47e-08	--	-0.0692729	0.0132504	1.71e-07	-0.0522653	0.0258233	0.0429748
17:2173923:G:A	a	g	0.3633	0.0399	0.0072	2.48e-08	++	0.0389707	0.00793758	9.13e-07	0.043865	0.0165275	0.00795298
17:2121322:CA:C	ca	c	0.6436	-0.0403	0.0072	2.48e-08	--	0.0400281	0.00801881	5.99e-07	0.0412779	0.0166251	0.0130332
17:2172416:G:C	c	g	0.3633	0.0399	0.0072	2.48e-08	++	0.0389707	0.00793758	9.13e-07	0.0438595	0.0165276	0.00796121
6:36648275:C:CAGAG	cagag	c	0.406	-0.0392	0.007	2.49e-08	--	-0.0373655	0.00776033	1.47e-06	-0.047287	0.0165342	0.00423694
17:2164210:A:C	a	c	0.6509	-0.04	0.0072	2.5e-08	--	0.0391246	0.00796012	8.87e-07	0.0436281	0.0165284	0.00830068
17:2188639:T:C	t	c	0.6385	-0.0399	0.0072	2.5e-08	--	0.0389611	0.00793735	9.16e-07	0.0438604	0.016528	0.00796155
17:2168878:A:T	a	t	0.6368	-0.0399	0.0072	2.5e-08	--	0.0389611	0.00793618	9.11e-07	0.0438135	0.0165279	0.0080283
17:2174825:T:C	t	c	0.6367	-0.0399	0.0072	2.51e-08	--	0.0389707	0.00793758	9.13e-07	0.043795	0.0165306	0.00806498
17:2174774:G:A	a	g	0.3633	0.0399	0.0072	2.51e-08	++	0.0389707	0.00793758	9.13e-07	0.0437916	0.0165306	0.00807018
17:2168840:C:T	t	c	0.3632	0.0399	0.0072	2.51e-08	++	0.0389611	0.0079365	9.16e-07	0.0438007	0.016528	0.00804695
1:16337509:A:G	a	g	0.578	0.0395	0.0071	2.54e-08	++	-0.0352376	0.00789081	7.98e-06	-0.0578417	0.0162603	0.000374774
17:2187931:C:A	a	c	0.3481	0.04	0.0072	2.54e-08	++	0.039038	0.00797419	9.79e-07	0.0441735	0.0165311	0.00753685
17:2171197:A:C	a	c	0.6509	-0.0399	0.0072	2.57e-08	--	0.0390188	0.00796288	9.57e-07	0.0439438	0.0165277	0.0078418
17:2134225:A:G	a	g	0.6376	-0.0398	0.0072	2.58e-08	--	0.0403931	0.00793624	3.58e-07	0.037451	0.0165452	0.0236016
18:36524881:G:A	a	g	0.0985	-0.0656	0.0118	2.59e-08	--	-0.0692472	0.0132535	1.74e-07	-0.0519709	0.02583	0.044216
17:2184555:A:G	a	g	0.6515	-0.04	0.0072	2.59e-08	--	0.0388937	0.00797172	1.07e-06	0.0445994	0.0165259	0.00696
18:36617191:T:C	t	c	0.906	0.0676	0.0121	2.6e-08	++	-0.0689482	0.0136288	4.21e-07	-0.0625273	0.0268057	0.0196686
17:65885911:C:T	t	c	0.2671	0.0431	0.0077	2.61e-08	++	0.044916	0.00858906	1.7e-07	0.0352093	0.0178885	0.0490375
18:36537512:A:C	a	c	0.8985	0.0638	0.0115	2.62e-08	++	-0.0674665	0.012823	1.43e-07	-0.0492673	0.0256489	0.054753
18:36524317:A:G	a	g	0.9015	0.0656	0.0118	2.63e-08	++	-0.069259	0.0132535	1.73e-07	-0.0517677	0.0258319	0.0450673
17:2191428:C:T	t	c	0.362	0.0397	0.0071	2.63e-08	++	0.0387591	0.00791973	9.88e-07	0.0440141	0.0165273	0.00774196
3:25858368:T:C	t	c	0.999	-0.9377	0.1686	2.67e-08	-?	0.937743	0.168594	2.66e-08	NA	NA	NA
18:36516976:A:G	a	g	0.9017	0.0656	0.0118	2.68e-08	++	-0.0694326	0.0132641	1.65e-07	-0.0512376	0.0258826	0.0477469
18:36518878:C:T	t	c	0.0985	-0.0656	0.0118	2.68e-08	--	-0.0692611	0.013255	1.74e-07	-0.0516828	0.0258757	0.0457877
18:36628201:G:A	a	g	0.0953	-0.0676	0.0122	2.7e-08	--	-0.0689525	0.0136493	4.38e-07	-0.0624187	0.0267697	0.019717
17:37813856:C:G	c	g	0.6592	-0.0396	0.0071	2.72e-08	--	0.0399224	0.00785597	3.74e-07	0.0378768	0.0167916	0.0240896
17:2191681:C:A	a	c	0.3623	0.0397	0.0071	2.78e-08	++	0.0387206	0.00791805	1.01e-06	0.0437837	0.0165281	0.00807178
17:2189324:C:T	t	c	0.3623	0.0397	0.0071	2.79e-08	++	0.0387206	0.00791805	1.01e-06	0.0437555	0.0165281	0.00811276
17:2180823:C:T	t	c	0.3484	0.0399	0.0072	2.81e-08	++	0.0389514	0.00797125	1.03e-06	0.0438164	0.0165293	0.00802924
17:37831613:A:G	a	g	0.661	-0.041	0.0074	2.84e-08	--	0.0421204	0.00819055	2.71e-07	0.0360617	0.0170486	0.0344105
17:37815899:A:G	a	g	0.6535	-0.0399	0.0072	2.85e-08	--	0.0403739	0.00794833	3.78e-07	0.0376434	0.0167938	0.0249936
17:2024885:G:C	c	g	0.3013	0.0423	0.0076	2.86e-08	++	0.0398455	0.00851278	2.85e-06	0.0521685	0.0170962	0.00227723
17:37832279:T:C	t	c	0.6609	-0.041	0.0074	2.86e-08	--	0.0421108	0.00818864	2.71e-07	0.036001	0.0170532	0.0347633
17:37814080:A:G	a	g	0.659	-0.0395	0.0071	2.88e-08	--	0.0398167	0.0078551	4.01e-07	0.0379343	0.0167874	0.0238405
18:36598723:C:T	t	c	0.0888	-0.0673	0.0121	2.89e-08	--	-0.0701425	0.0135607	2.31e-07	-0.055817	0.0270778	0.0392694
17:2194028:C:T	t	c	0.3623	0.0396	0.0071	2.9e-08	++	0.0386436	0.00791779	1.06e-06	0.0438255	0.0165281	0.00801155
17:2191000:A:G	a	g	0.6377	-0.0396	0.0071	2.91e-08	--	0.0386436	0.00791778	1.06e-06	0.0438046	0.0165277	0.00804024
17:2190767:C:T	t	c	0.3623	0.0396	0.0071	2.92e-08	++	0.0386436	0.00791816	1.06e-06	0.0438038	0.0165277	0.00804136
18:36530448:T:TA	t	ta	0.8991	0.064	0.0115	2.92e-08	++	-0.0674141	0.0128698	1.62e-07	-0.049988	0.0260544	0.0550352
17:2190318:T:C	t	c	0.6377	-0.0396	0.0071	2.92e-08	--	0.0386436	0.00791778	1.06e-06	0.0437822	0.016528	0.00807395
17:2194937:A:T	a	t	0.6415	-0.0393	0.0071	2.93e-08	--	0.0381528	0.00784712	1.16e-06	0.0444519	0.0165307	0.00716563
17:2192085:C:T	t	c	0.349	0.0398	0.0072	2.94e-08	++	0.038836	0.0079623	1.07e-06	0.0438237	0.0165278	0.00801317
17:2180709:G:C	c	g	0.3485	0.0398	0.0072	2.97e-08	++	0.0388937	0.00797129	1.06e-06	0.0437032	0.0165288	0.00819163
18:36534439:A:G	a	g	0.8986	0.0638	0.0115	2.97e-08	++	-0.0674141	0.0128698	1.62e-07	-0.0492682	0.0256491	0.0547502
17:2180968:A:G	a	g	0.6516	-0.0398	0.0072	2.99e-08	--	0.0388937	0.00797129	1.06e-06	0.0436533	0.0165292	0.00826666
17:2181591:G:A	a	g	0.3485	0.0398	0.0072	3.01e-08	++	0.0388937	0.00797129	1.06e-06	0.0436054	0.0165284	0.00833447
17:66007548:TTTTG:T	t	ttttg	0.2124	0.0469	0.0085	3.02e-08	++	0.0473701	0.00940105	4.67e-07	0.0447957	0.0194204	0.0210757
17:65994400:G:C	c	g	0.2111	0.0469	0.0085	3.05e-08	++	0.045843	0.00939694	1.07e-06	0.0516634	0.0195978	0.00838425
17:2156453:T:A	a	t	0.3491	0.0398	0.0072	3.07e-08	++	0.0390476	0.00798478	1.01e-06	0.0431332	0.0165405	0.00911463
10:75583034:C:T	t	c	0.1381	-0.0558	0.0101	3.08e-08	--	-0.0530485	0.0111066	1.79e-06	-0.0683202	0.0238895	0.00423851
17:2096441:C:T	t	c	0.356	0.0395	0.0071	3.11e-08	++	0.0391053	0.00791869	7.86e-07	0.0412085	0.0164673	0.012334
17:2194874:G:C	c	g	0.3681	0.0393	0.0071	3.13e-08	++	0.037864	0.00786098	1.46e-06	0.0454328	0.0164813	0.00583996
18:36514093:C:T	t	c	0.0986	-0.0654	0.0118	3.14e-08	--	-0.0692118	0.0132935	1.92e-07	-0.0511299	0.0259037	0.0483995
9:22003298:C:CA	ca	c	0.3697	0.0392	0.0071	3.18e-08	++	0.031518	0.00785332	5.98e-05	0.0726861	0.0164155	9.52e-06
17:2195055:T:A	a	t	0.3584	0.0392	0.0071	3.18e-08	++	0.0380662	0.00784677	1.23e-06	0.0442749	0.0165315	0.00740167
17:2109109:T:A	a	t	0.3661	0.0391	0.0071	3.23e-08	++	0.0375077	0.00782911	1.66e-06	0.045831	0.0163868	0.00516086
17:2191260:A:G	a	g	0.6374	-0.0395	0.0071	3.23e-08	--	0.0385378	0.00792301	1.15e-06	0.0436856	0.016533	0.00823369
17:2195933:G:GA	g	ga	0.6417	-0.0392	0.0071	3.25e-08	--	0.0380277	0.00784596	1.25e-06	0.044292	0.0165296	0.00737198
18:36653486:A:G	a	g	0.9111	0.0682	0.0123	3.27e-08	++	-0.0701586	0.0138797	4.31e-07	-0.060855	0.0269821	0.0241092
17:2201944:G:A	a	g	0.3579	0.0392	0.0071	3.34e-08	++	0.0381625	0.00784836	1.16e-06	0.043539	0.0165266	0.00842672
18:36553476:A:C	a	c	0.899	0.0636	0.0115	3.42e-08	++	-0.0676409	0.012901	1.58e-07	-0.047619	0.0256347	0.0632262
17:2121566:A:G	a	g	0.6506	-0.0393	0.0071	3.43e-08	--	0.0392111	0.00789396	6.79e-07	0.0397801	0.0165501	0.0162336
18:36564189:G:A	a	g	0.1164	-0.0673	0.0122	3.45e-08	--	-0.0706628	0.0136715	2.36e-07	-0.0540743	0.0269604	0.0448892
17:2197502:C:G	c	g	0.642	-0.0391	0.0071	3.5e-08	--	0.0380951	0.00784767	1.21e-06	0.0435091	0.0165282	0.00847792
17:2196088:T:C	t	c	0.6419	-0.0391	0.0071	3.53e-08	--	0.0380469	0.00784661	1.25e-06	0.0436484	0.0165291	0.00827355
17:66004715:G:A	a	g	0.2103	0.0469	0.0085	3.54e-08	++	0.0466164	0.00947143	8.56e-07	0.0480407	0.0193471	0.0130245
17:2196659:A:G	a	g	0.6419	-0.0391	0.0071	3.54e-08	--	0.0380469	0.00784668	1.24e-06	0.0436266	0.0165291	0.0083056
7:74068167:T:C	t	c	0.7539	-0.0437	0.0079	3.55e-08	--	0.0385282	0.00884675	1.33e-05	0.064949	0.017899	0.00028493
17:2114063:T:A	a	t	0.3588	0.0391	0.0071	3.55e-08	++	0.0380084	0.00786394	1.34e-06	0.0439877	0.0164745	0.00758395
17:2114068:T:A	a	t	0.3588	0.0391	0.0071	3.55e-08	++	0.0380084	0.00786511	1.35e-06	0.044006	0.0164746	0.00755933
17:37832735:C:T	t	c	0.3385	0.0407	0.0074	3.56e-08	++	0.0417176	0.00819283	3.55e-07	0.0363092	0.0170562	0.0332712
17:2171045:A:AT	a	at	0.6382	-0.0397	0.0072	3.56e-08	--	0.0387206	0.00800494	1.32e-06	0.0439848	0.0165507	0.00787045
3:25853987:G:A	a	g	0.001	0.9283	0.1685	3.62e-08	+?	0.928286	0.168518	3.62e-08	NA	NA	NA
17:2196826:C:T	t	c	0.3582	0.039	0.0071	3.63e-08	++	0.0380277	0.00784596	1.25e-06	0.0435368	0.016529	0.00843944
17:2199749:A:C	a	c	0.6418	-0.039	0.0071	3.63e-08	--	0.0380566	0.00784593	1.23e-06	0.0434009	0.0165287	0.00864487
17:2199754:A:G	a	g	0.6418	-0.039	0.0071	3.63e-08	--	0.0380566	0.00784593	1.23e-06	0.0434011	0.0165287	0.0086444
17:2198800:T:C	t	c	0.6418	-0.039	0.0071	3.64e-08	--	0.0380566	0.00784573	1.23e-06	0.0433803	0.0165287	0.0086766
17:2197185:A:G	a	g	0.6426	-0.0391	0.0071	3.65e-08	--	0.0381625	0.00786252	1.21e-06	0.0432781	0.0165364	0.00886682
6:160910282:A:G	a	g	0.983	-0.143	0.026	3.7e-08	--	0.128332	0.0295326	1.39e-05	0.19323	0.0546304	0.000404629
17:2197637:T:C	t	c	0.6418	-0.039	0.0071	3.75e-08	--	0.0380277	0.00784576	1.26e-06	0.0433077	0.0165289	0.00878996
18:36587454:T:A	a	t	0.0886	-0.0671	0.0122	3.76e-08	--	-0.0695119	0.0136671	3.66e-07	-0.0578187	0.0270997	0.0328796
17:2187457:T:C	t	c	0.6386	-0.0393	0.0072	3.76e-08	--	0.0383068	0.0079328	1.38e-06	0.0438639	0.0165281	0.00795671
17:2186455:G:A	a	g	0.362	0.0393	0.0071	3.78e-08	++	0.0382683	0.00792646	1.38e-06	0.0438726	0.0165275	0.00794221
17:2197387:C:T	t	c	0.3582	0.039	0.0071	3.82e-08	++	0.0380277	0.00784576	1.26e-06	0.0431948	0.0165296	0.00897025
17:2196905:G:A	a	g	0.3582	0.039	0.0071	3.82e-08	++	0.0380277	0.00784596	1.25e-06	0.0431939	0.0165306	0.00897589
17:2187401:A:G	a	g	0.6386	-0.0393	0.0072	3.83e-08	--	0.0382876	0.00793414	1.39e-06	0.0438475	0.0165279	0.00797959
17:2186100:C:T	t	c	0.3481	0.0395	0.0072	3.84e-08	++	0.0384993	0.00797723	1.4e-06	0.0437986	0.0165273	0.00804727
17:2155430:A:G	a	g	0.6409	-0.0393	0.0071	3.91e-08	--	0.0383165	0.0079276	1.34e-06	0.0434691	0.0165312	0.00855064
7:74086247:G:A	a	g	0.2523	0.0429	0.0078	3.95e-08	++	0.0376233	0.00867663	1.45e-05	0.0651579	0.0178712	0.00026639
17:2121745:A:G	a	g	0.6504	-0.0391	0.0071	3.97e-08	--	0.0389803	0.0078922	7.85e-07	0.039764	0.0165501	0.0162769
17:2126504:G:C	c	g	0.3525	0.0388	0.0071	3.97e-08	++	0.039038	0.00781265	5.82e-07	0.0377475	0.0165511	0.0225682
17:2195166:A:G	a	g	0.6387	-0.039	0.0071	3.99e-08	--	0.0373729	0.00786358	2.01e-06	0.0461272	0.0165185	0.00523081
18:36529796:T:A	a	t	0.1015	-0.0631	0.0115	4.02e-08	--	-0.0666763	0.0128625	2.17e-07	-0.0489921	0.0256442	0.0560748
17:2162049:A:G	a	g	0.6384	-0.0394	0.0072	4.03e-08	--	0.0384608	0.00795622	1.33e-06	0.0432228	0.0165305	0.0089297
17:37833328:G:A	a	g	0.3376	0.0406	0.0074	4.05e-08	++	0.0415545	0.00820539	4.11e-07	0.0364077	0.0170623	0.0328584
3:25800160:G:A	a	g	0.0003	0.9592	0.1748	4.06e-08	+?	0.959162	0.174762	4.06e-08	NA	NA	NA
7:74083230:C:A	a	c	0.248	0.0433	0.0079	4.08e-08	++	0.0376618	0.00877933	1.79e-05	0.0672264	0.0180446	0.00019487
4:111731200:T:C	t	c	0.3776	0.039	0.0071	4.09e-08	++	-0.033562	0.00787295	2.02e-05	0.062982	0.0165314	0.000139052
7:74097363:T:TA	t	ta	0.7476	-0.0428	0.0078	4.12e-08	--	0.0376618	0.00867199	1.41e-05	0.0646363	0.0178768	0.0002996
7:74113141:G:A	a	g	0.2546	0.0432	0.0079	4.14e-08	++	0.0382106	0.00877609	1.34e-05	0.0640211	0.0178926	0.000346132
17:2124972:G:A	a	g	0.3488	0.0391	0.0071	4.15e-08	++	0.0390188	0.00790194	7.91e-07	0.0395304	0.0165595	0.0169782
17:37833035:G:A	a	g	0.338	0.0405	0.0074	4.15e-08	++	0.0414394	0.00819059	4.2e-07	0.0364088	0.0170623	0.0328529
7:74094721:T:G	t	g	0.7478	-0.0428	0.0078	4.15e-08	--	0.037527	0.00868056	1.54e-05	0.065276	0.0178725	0.000259891
17:2123200:A:T	a	t	0.6506	-0.0391	0.0071	4.21e-08	--	0.0389707	0.00789205	7.88e-07	0.0394309	0.0165627	0.0172798
9:22003223:C:T	t	c	0.3747	0.0383	0.007	4.22e-08	++	0.0309268	0.0077255	6.25e-05	0.0716303	0.0164083	1.27e-05
17:2112567:T:C	t	c	0.6427	-0.0389	0.0071	4.25e-08	--	0.037864	0.00785774	1.45e-06	0.0432988	0.0164822	0.00861399
17:37832704:G:A	a	g	0.3381	0.0405	0.0074	4.26e-08	++	0.0414394	0.00819059	4.2e-07	0.0362259	0.0170634	0.0337517
7:74122857:A:G	a	g	0.7429	-0.0435	0.0079	4.28e-08	--	0.0385282	0.00885907	1.37e-05	0.0641127	0.0179635	0.000358287
17:2135980:A:T	a	t	0.6498	-0.0392	0.0072	4.31e-08	--	0.0396918	0.00794683	5.89e-07	0.0372906	0.0165514	0.0242579
17:2205004:C:T	t	c	0.358	0.0389	0.0071	4.31e-08	++	0.0381528	0.00786014	1.21e-06	0.0423159	0.0166039	0.0108169
4:111724501:C:T	t	c	0.3691	0.0384	0.007	4.32e-08	++	0.0329511	0.0077455	2.1e-05	0.063233	0.0165155	0.000128814
7:74114847:T:C	t	c	0.7452	-0.0431	0.0079	4.34e-08	--	0.0381528	0.00877147	1.36e-05	0.0638742	0.0178969	0.000358323
17:66008044:A:C	a	c	0.7868	-0.0462	0.0084	4.36e-08	--	0.0460626	0.00936721	8.75e-07	0.0465781	0.0193346	0.0159941
7:74101909:T:C	t	c	0.7475	-0.0426	0.0078	4.49e-08	--	0.0375944	0.008662	1.43e-05	0.0641773	0.0178827	0.000332214
7:74099317:C:T	t	c	0.2533	0.0427	0.0078	4.49e-08	++	0.0375944	0.00866931	1.45e-05	0.0642853	0.0178816	0.000324326
17:2194482:A:G	a	g	0.637	-0.0391	0.0072	4.52e-08	--	0.038355	0.0079388	1.35e-06	0.042587	0.0165469	0.0100616
3:25794704:T:A	a	t	0.0003	0.9562	0.1749	4.53e-08	+?	0.956242	0.174854	4.53e-08	NA	NA	NA
17:2125605:G:A	a	g	0.3523	0.0386	0.0071	4.57e-08	++	0.0386532	0.00781108	7.46e-07	0.0384823	0.0165555	0.0201018
7:74086493:G:A	a	g	0.252	0.0427	0.0078	4.59e-08	++	0.0375655	0.0086796	1.51e-05	0.0643823	0.0178762	0.000316299
7:74082387:A:G	a	g	0.7529	-0.0432	0.0079	4.6e-08	--	0.03771	0.00878361	1.76e-05	0.0663874	0.0180801	0.000240794
17:2195146:A:T	a	t	0.6359	-0.039	0.0071	4.63e-08	--	0.03771	0.00790301	1.82e-06	0.044521	0.0165497	0.00714232
17:2125444:C:A	a	c	0.3493	0.0389	0.0071	4.71e-08	++	0.0390765	0.00789282	7.38e-07	0.0382091	0.0165575	0.0210181
18:36605175:T:C	t	c	0.9115	0.0667	0.0122	4.72e-08	++	-0.068885	0.0136744	4.72e-07	-0.0580004	0.0270955	0.0323072
17:2194476:T:C	t	c	0.6373	-0.0391	0.0072	4.76e-08	--	0.0382491	0.0079386	1.45e-06	0.0426921	0.016546	0.00987407
9:136138765:GCGCCCACCACTA:G	g	gcgcccaccacta	0.1914	0.0469	0.0086	4.76e-08	++	0.0432702	0.00946235	4.8e-06	0.0634269	0.0203596	0.00183737
18:36607366:G:T	t	g	0.0885	-0.0666	0.0122	4.78e-08	--	-0.0688582	0.0136734	4.75e-07	-0.0579477	0.027097	0.032474
4:111733700:C:G	c	g	0.3891	0.0396	0.0073	4.8e-08	++	-0.0340833	0.00802054	2.14e-05	0.0644187	0.0170126	0.000152759
7:74105196:C:T	t	c	0.2544	0.043	0.0079	4.88e-08	++	0.0380662	0.00877819	1.45e-05	0.0634537	0.0178897	0.000389729
17:37831297:C:CCCCA	cccca	c	0.3374	0.0404	0.0074	4.88e-08	++	0.0419286	0.00818315	2.99e-07	0.0334912	0.0174065	0.0543473
17:57450304:G:A	a	g	0.0154	0.1607	0.0295	4.9e-08	++	0.153914	0.0344279	7.8e-06	0.179288	0.0569405	0.00164001
6:54128528:C:A	a	c	0.0033	0.4419	0.081	4.92e-08	+?	0.441926	0.0810228	4.91e-08	NA	NA	NA
17:2131773:A:G	a	g	0.6508	-0.0389	0.0071	4.92e-08	--	0.0389418	0.00790111	8.27e-07	0.0386679	0.0165543	0.0195004
2:11568158:C:T	t	c	0.374	0.038	0.007	4.98e-08	++	0.0376522	0.00771097	1.05e-06	0.0397772	0.0163822	0.0151791
7:74083022:C:A	a	c	0.2471	0.0431	0.0079	4.99e-08	++	0.0375559	0.00878678	1.92e-05	0.0664915	0.0180804	0.000235495
Freq1: frequency of allele 1; BETA: beta coeeficient; SE: standard error; Meta: meta-analysis; MVP: Million Veteran Program; UKB: UK Biobank.

## Sheet: Supplementary Data 4
Supplementary Data 4: Summary of 20 genome-wide significant loci and sentinel variants associated with unclassified heart failure. Meta-analysis was performed using inverse-variance weighted fixed-effects model. All tests were two-sided without adjustment for multiple testing.
Locus#	uniqID	rsID	chr	pos	start	end	nSNPs	nGWASSNPs	nLeadSNPs	LeadSNPs	Closest Gene	Risk allele/reference allele	Risk allele frequency	MAF (%)	Meta-analysis (MVP+UKB)		MVP EUR		UKB EUR		HERMES HF GWAS		HF GWAS in MVP AFR
															OR (95% CI)	p-value	OR (95% CI)	p-value	OR (95% CI)	p-value	OR (95% CI)	p-value	OR (95% CI)	p-value
1	1:16310737:C:CT	rs371236917	1	16310737	16126207	16366167	151	149	1	1:16310737:C:CT	SRARP/HSPB7/ZBTB17	C/CT	0.7	0.3	1.06 (1.05, 1.08)	4.974e-15	1.06 (1.04, 1.08)	1.50186e-12	1.06 (1.02, 1.10)	0.000804683	NA	NA	1.00 (0.97, 1.04)	0.79
2	1:109822143:A:G	rs1277930	1	109822143	109814880	109822166	13	13	1	1:109822143:A:G	CELSR2	A/G	0.77	0.23	1.05 (1.04, 1.07)	1.1e-10	1.05 (1.03, 1.07)	7.20248e-08	1.07 (1.03, 1.12)	0.000218478	1.06 (1.04, 1.07)	1.88e-08	1.03 (0.99, 1.06)	0.0987533
3 (novel)	2:11568158:C:T	rs7595697	2	11568158	11555748	11617423	76	76	1	2:11568158:C:T	E2F6	T/C	0.37	0.37	1.04 (1.02, 1.05)	4.979e-08	1.04 (1.02, 1.05)	1.04553e-06	1.04 (1.01, 1.07)	0.0151791	1.02 (1.01, 1.04)	0.009254	1.00 (0.97, 1.03)	0.950665
4 (novel)	3:44005735:C:T	rs6795366	3	44005735	43911578	44063104	95	95	1	3:44005735:C:T	ABHD5	C/T	0.74	0.26	1.05 (1.03, 1.06)	1.951e-08	1.04 (1.02, 1.06)	5.36447e-06	1.07 (1.03, 1.11)	0.000445078	1.02 (1.00, 1.05)	0.07457	1.02 (0.97, 1.07)	0.430877
5	4:111665783:C:T	rs2634073	4	111665783	111605764	111774266	279	279	2	4:111665783:C:T;4:111764972:A:C	PITX2	T/C	0.2	0.2	1.08 (1.06, 1.10)	7.42e-19	1.07 (1.05, 1.09)	1.62599e-11	1.14 (1.10, 1.19)	9.4012e-11	1.09 (1.07, 1.12)	9.33e-19	1.03 (1.00, 1.06)	0.0834431
6	6:36647289:A:G	rs3176326	6	36647289	36616366	36659932	52	52	1	6:36647289:G:A	CDKN1A	G/A	0.8	0.2	1.08 (1.06, 1.10)	1.084e-18	1.08 (1.06, 1.10)	9.9987e-16	1.08 (1.04, 1.12)	0.000241345	1.06 (1.04, 1.08)	1.33e-08	1.07 (1.03, 1.12)	0.000765087
7	6:161010118:A:G	rs10455872	6	161010118	160687412	161123451	23	23	2	6:161010118:A:G;6:161013013:T:C	LPA	G/A	0.07	0.07	1.11 (1.08, 1.14)	9.339e-17	1.11 (1.08, 1.14)	7.72529e-13	1.13 (1.07, 1.19)	2.23257e-05	1.11 (1.08, 1.15)	1.89e-11	0.99 (0.86, 1.12)	0.922227
8 (novel)	7:74068167:C:T	rs4717903	7	74068167	74050694	74239332	75	75	1	7:74068167:T:C	GTF2I	C/T	0.25	0.25	1.04 (1.03, 1.06)	3.547e-08	1.04 (1.02, 1.06)	1.32831e-05	1.07 (1.03, 1.11)	0.00028493	1.03 (1.02, 1.05)	0.000224	1.01 (0.97, 1.05)	0.515161
9	9:22124744:C:G	rs4977575	9	22124744	21997872	22125503	85	85	1	9:22124744:G:C	CDKN2B-AS	G/C	0.49	0.49	1.07 (1.06, 1.09)	6.922e-23	1.06 (1.05, 1.08)	3.87242e-16	1.10 (1.06, 1.13)	7.11572e-09	1.06 (1.05, 1.08)	2.93e-14	1.05 (1.00, 1.11)	0.0393197
10	9:136154168:C:T	rs579459	9	136154168	136138765	136155000	13	13	1	9:136154168:T:C	ABO	C/T	0.22	0.22	1.05 (1.03, 1.06)	1.26e-08	1.04 (1.02, 1.06)	3.42592e-06	1.07 (1.03, 1.11)	0.000448641	1.06 (1.04, 1.08)	1.41e-08	1.06 (1.02, 1.10)	0.00342766
11	10:75583034:C:T	rs59693993	10	75583034	75404300	75637377	104	104	1	10:75583034:C:T	CAMK2G	C/T	0.86	0.14	1.06 (1.04, 1.08)	3.081e-08	1.05 (1.03, 1.08)	1.78589e-06	1.07 (1.02, 1.12)	0.00423851	1.06 (1.04, 1.08)	4.07e-07	1.03 (0.97, 1.09)	0.350908
12	10:121422836:C:G	rs61869036	10	121422836	121415685	121433675	9	9	1	10:121422836:G:C	BAG3	G/C	0.79	0.21	1.06 (1.04, 1.08)	1.755e-11	1.04 (1.03, 1.06)	3.12557e-06	1.12 (1.08, 1.17)	4.01633e-09	1.06 (1.04, 1.07)	1.78e-08	1.06 (0.98, 1.16)	0.163129
13	16:53842908:A:G	rs12149832	16	53842908	53797908	53845487	123	123	1	16:53842908:G:A	FTO	A/G	0.41	0.41	1.07 (1.05, 1.08)	3.398e-21	1.07 (1.06, 1.09)	9.04793e-20	1.05 (1.01, 1.08)	0.00399453	1.04 (1.02, 1.05)	5.14e-06	1.08 (1.03, 1.12)	0.00355732
14 (novel)	16:69566309:C:G	rs12933292	16	69566309	69549749	69940355	98	98	1	16:69566309:C:G	NFAT5	C/G	0.59	0.41	1.04 (1.03, 1.06)	5.251e-09	1.04 (1.03, 1.06)	2.74939e-07	1.05 (1.01, 1.08)	0.00538347	1.03 (1.01, 1.04)	0.0004322	1.01 (0.97, 1.05)	0.668547
15 (novel)	17:2097583:G:T	rs1002135	17	2097583	2015612	2216258	293	293	1	17:2097583:T:G	SMG6	G/T	0.38	0.38	1.04 (1.03, 1.06)	6.327e-09	1.04 (1.02, 1.06)	5.88768e-07	1.05 (1.02, 1.08)	0.00256241	1.03 (1.01, 1.04)	0.0006671	1.02 (0.99, 1.04)	0.304111
16 (novel)	17:37834715:A:G	rs12150603	17	37834715	37770005	37903730	87	87	1	17:37834715:A:G	PNMT/PGAP3	G/A	0.35	0.35	1.04 (1.03, 1.06)	5.207e-09	1.05 (1.03, 1.06)	5.7771e-08	1.04 (1.00, 1.07)	0.0281341	1.01 (1.00, 1.03)	0.1308	1.09 (1.05, 1.13)	5.2849e-06
17 (novel)	17:57486425:A:T	rs150947345	17	57486425	57450304	57486425	2	2	1	17:57486425:T:A	YPEL2	A/T	0.02	0.02	1.16 (1.10, 1.22)	1.673e-08	1.16 (1.09, 1.23)	1.61601e-06	1.16 (1.05, 1.28)	0.00295438	1.03 (0.98, 1.09)	0.2748	0.92 (0.62, 1.21)	0.550589
18 (novel)	17:65880259:C:T	rs34432450	17	65880259	65822573	66096529	324	322	1	17:65880259:T:C	BPTF	C/T	0.21	0.21	1.06 (1.04, 1.08)	1.927e-12	1.06 (1.04, 1.08)	3.29639e-10	1.06 (1.02, 1.11)	0.00148678	NA	NA	1.04 (1.01, 1.07)	0.00594159
19 (novel)	18:36560942:G:T	rs79329549	18	36560942	36514093	36848938	123	123	1	18:36560942:T:G	18q12.2	T/G	0.91	0.09	1.07 (1.05, 1.10)	4.603e-09	1.08 (1.05, 1.11)	5.24302e-08	1.06 (1.01, 1.12)	0.0265455	1.03 (1.00, 1.06)	0.05033	1.03 (0.92, 1.16)	0.642263
20 (novel)	21:30534128:C:T	rs1999323	21	30534128	30104807	30608884	181	181	1	21:30534128:C:T	MAP3K7CL	T/C	0.15	0.15	1.07 (1.05, 1.09)	5.261e-11	1.05 (1.03, 1.07)	4.0376e-06	1.12 (1.07, 1.17)	8.40306e-08	1.04 (1.02, 1.07)	5.39e-05	NA	NA
Note: bold font indicates signfican associations after Bonferroni correction for multiple testing (p<0.0025) for the lookup in HERMES and MVP AFR. The genome-wide significant loci were annotated by FUMA. Chromosomal position is based on GCh37/hg19 reference. The sentinel SNPs were mapped to the closed refseq genes based on chromosomal base-pair position. All genetic associations were aligned to e…

## Sheet: Supplementary Data 5
Supplementary Data 5: Replication of previous reported variants associated with composite heart failure or dilated cardiomyopathy. All tests were two-sided without adjustment for multiple testing.
						Meta-analysis of Unclassified HF		MVP Unclassified HF		MVP HFrEF		MVP HFpEF
rsID	MarkerName	Publication	Phenotype	Risk/ref allele	NearestGenes	OR (95% CI)	P Value	OR (95% CI)	P Value	OR (95% CI)	P Value	OR (95% CI)	P Value
rs1739843	1:16343254:C:T	Cappola TP 2010	Heart Failure	C/T	HSPB7	1.04 (1.03, 1.05)	2.27e-08	1.04 (1.02, 1.05)	6.89865e-06	1.08 (1.06, 1.10)	3.47126e-12	0.98 (0.96, 1.00)	0.124026
rs660240	1:109817838:C:T	Shah S 2020 (HERMES)	Heart Failure	C/T	CELSR2	1.05 (1.04, 1.07)	6.759e-10	1.05 (1.03, 1.07)	3.81038e-07	1.07 (1.04, 1.09)	1.45194e-06	1.03 (1.01, 1.06)	0.0168473
rs6787362	3:69227379:A:G	Cappola TP 2010	Heart Failure	G/A	FRMD4B	1.01 (0.98, 1.03)	0.5673	1.01 (0.98, 1.03)	0.657335	1.00 (0.97, 1.04)	0.926827	1.01 (0.97, 1.04)	0.676703
rs1906609	4:111666451:G:T	Aragam KG 2018	Heart Failure	T/G	PITX2	1.08 (1.06, 1.10)	1.217e-18	1.07 (1.05, 1.09)	2.39978e-11	1.07 (1.04, 1.10)	1.35591e-06	1.06 (1.03, 1.09)	1.19118e-05
rs17042102	4:111668626:G:A	Shah S 2020 (HERMES)	Heart Failure	A/G	PITX2, FAM241A	1.09 (1.06, 1.11)	1.183e-14	1.07 (1.05, 1.10)	8.74345e-09	1.08 (1.05, 1.12)	1.65422e-06	1.05 (1.02, 1.09)	0.00141484
rs11745324	5:137012171:G:A	Shah S 2020 (HERMES)	Heart Failure	G/A	KLHL3	1.03 (1.02, 1.05)	6.677e-05	1.03 (1.01, 1.05)	0.000701454	1.04 (1.01, 1.07)	0.00302707	1.02 (1.00, 1.05)	0.0779319
rs4135240	6:36647680:T:C	Shah S 2020 (HERMES)	Heart Failure	T/C	CDKN1A	1.05 (1.04, 1.07)	4.767e-13	1.05 (1.04, 1.07)	1.86237e-10	1.09 (1.06, 1.11)	6.05845e-13	1.01 (0.99, 1.03)	0.395881
rs55730499	6:161005610:C:T	Shah S 2020 (HERMES)	Heart Failure	T/C	LPA	1.11 (1.08, 1.14)	2.072e-16	1.11 (1.08, 1.14)	1.73558e-12	1.14 (1.10, 1.19)	7.864e-11	1.06 (1.02, 1.11)	0.00379034
rs140570886	6:161013013:T:C	Shah S 2020 (HERMES)	Heart Failure	C/T	LPA	1.21 (1.14, 1.27)	3.904e-11	1.20 (1.12, 1.27)	2.20989e-08	1.22 (1.11, 1.33)	1.22944e-05	1.18 (1.08, 1.29)	0.000262332
rs1556516	9:22100176:C:G	Shah S 2020 (HERMES)	Heart Failure	C/G	9p21/CDKN2B-AS1	1.07 (1.05, 1.08)	4.153e-22	1.06 (1.05, 1.08)	3.51564e-15	1.08 (1.06, 1.10)	8.55488e-13	1.04 (1.01, 1.06)	0.00106607
rs600038	9:136151806:T:C	Shah S 2020 (HERMES)	Heart Failure	C/T	ABO, SURF1	1.05 (1.03, 1.06)	1.287e-08	1.04 (1.02, 1.06)	3.29944e-06	1.06 (1.03, 1.08)	1.24408e-05	1.03 (1.00, 1.05)	0.0421582
rs4746140	10:75417249:G:C	Shah S 2020 (HERMES)	Heart Failure	G/C	SYNPO2L, AGAP5	1.05 (1.03, 1.07)	7.54e-07	1.04 (1.02, 1.07)	5.73109e-05	1.05 (1.02, 1.09)	0.0004605	1.04 (1.01, 1.07)	0.0160173
rs17617337	10:121426884:C:T	Shah S 2020 (HERMES)	Heart Failure	C/T	BAG3	1.06 (1.04, 1.08)	1.914e-11	1.04 (1.03, 1.06)	3.37897e-06	1.12 (1.09, 1.15)	1.18802e-17	0.96 (0.94, 0.99)	0.00633575
rs4766578	12:111904371:A:T	Shah S 2020 (HERMES)	Heart Failure	T/A	ATXN2	1.03 (1.01, 1.04)	0.0001942	1.02 (1.01, 1.04)	0.0059045	1.03 (1.01, 1.05)	0.00406774	1.01 (0.99, 1.03)	0.484674
rs10519210	15:63737925:T:G	Smith NL 2010	Heart Failure	G/T	USP3	1.00 (0.97, 1.04)	0.8753	0.99 (0.95, 1.04)	0.81484	0.98 (0.93, 1.04)	0.592902	1.00 (0.95, 1.07)	0.891404
rs56094641	16:53806453:A:G	Shah S 2020 (HERMES)	Heart Failure	G/A	FTO	1.07 (1.05, 1.08)	3.865e-20	1.07 (1.05, 1.09)	6.04348e-19	1.06 (1.04, 1.08)	5.95789e-08	1.07 (1.05, 1.10)	1.0935e-10
Note: All genetic associations were aligned to effects of the risk alleles (i.e., increased risk for unclassified HF). OR: odds ratio; CI: confidence interval; MVP - Million Veteran Program cohort.

## Sheet: Supplementary Data 6
Supplementary Data 6: Summary of genome-wide significant loci and sentinel variants associated with HFrEF or HFpEF. All tests were two-sided without adjustment for multiple testing.
rsID	Position	Closest Gene	Genomic Region	Risk allele/Ref. allele	HFrEF/HFpEF Association in MVP AFR
					OR (95% CI)	p-value
HFrEF
rs1763610	1:16335527	HSPB7	flanking	C/G	1.12 (1.06, 1.19)	5.28161e-06
rs2261792	1:61881191	NFIA	intron	G/A	1.04 (0.97, 1.11)	0.249011
rs12612948	2:11568740	E2F6	flanking	G/A	1.02 (0.98, 1.07)	0.343111
rs56286049	3:69824230	MITF	intron	C/G	1.04 (0.98, 1.11)	0.22215
rs9349379	6:12903957	PHACTR1	intron	G/A	1.00 (0.92, 1.07)	0.916916
rs4151702	6:36645988	CDKN1A	intron	G/C	1.11 (1.05, 1.17)	2.7102e-05
rs10455872	6:161010118	LPA	intron	G/A	0.90 (0.71, 1.09)	0.274336
rs4977575	9:22124744	CDKN2B-AS	intergenic	G/C	1.03 (0.96, 1.11)	0.417838
rs2234962	10:121429633	BAG3	missense	T/C	1.08 (1.10, 1.48)	0.000131018
rs7306330	12:51320290	METTL7A	intron	A/T	0.98 (0.94, 1.02)	0.359505
rs7188250	16:53834607	FTO	intron	C/T	1.06 (0.99, 1.12)	0.107366
rs3764351	17:37824339	PNMT	intron	G/A	1.06 (1.01, 1.10)	0.0131567
rs4790908	17:65852907	BPTF	intron	G/T	1.04 (1.00, 1.08)	0.081911
HFpEF
rs11642015	16:53802494	FTO	intron	T/C	1.10 (1.03, 1.17)	0.00629901
Note: bold font indicates signfican associations after Bonferroni correction for multiple testing (p<0.0038). chromosomal position is based on GCh37/hg19 reference. The sentinel SNPs were mapped to the closed refseq genes based on chromosomal base-pair position. All genetic associations were aligned to effects of the risk alleles (i.e., increased risk for HF subtypes). Ref: reference; OR: odds ra…

## Sheet: Supplementary Data 7
Supplementary Data 7: Associations with unclassified HF, HFrEF and HFpEF in autosomal genes related to cardiomyopathy. All tests were two-sided without adjustment for multiple testing.
Gene	All_SNPs	Common_SNPs_MAF0.01	Unclassified HF All SNPs							Unclassified HF Common SNPs							HFrEF All SNPs							HFrEF Common SNPs							HFpEF All SNPs							HFpEF Common SNPs
			Chr_Position	Effect_Allele	Non_Effect_Allele	Effect_Allele_Freq	Beta	StdErr	P	Chr_Position	Effect_Allele	Non_Effect_Allele	Effect_Allele_Freq	Beta	StdErr	P	Chr_Position	Effect_Allele	Non_Effect_Allele	Effect_Allele_Freq	Beta	StdErr	P	Chr_Position	Effect_Allele	Non_Effect_Allele	Effect_Allele_Freq	Beta	StdErr	P	Chr_Position	Effect_Allele	Non_Effect_Allele	Effect_Allele_Freq	Beta	StdErr	P	Chr_Position	Effect_Allele	Non_Effect_Allele	Effect_Allele_Freq	Beta	StdErr	P
LMNA	6250	2583	1:155591625	A	G	0.8678	-0.0434	0.0099	1.25e-05	1:155591625	A	G	0.8678	-0.0434	0.0099	1.25e-05	1:155852123	C	T	0.356611	0.0479136	0.0114887	3.04e-05	1:155852123	C	T	0.356611	0.0479136	0.0114887	3.04e-05	1:155805449	A	G	0.000132814	2.15642	0.510618	2.41e-05	1:156105928	A	G	0.0709297	-0.070386	0.0213847	0.000996784
TNNT2	8920	3907	1:201711959	A	G	0.8855	-0.0504	0.0117	1.71e-05	1:201711959	A	G	0.8855	-0.0504	0.0117	1.71e-05	1:201755220	T	C	0.001696	0.629925	0.178577	0.000419576	1:201535387	A	G	0.1238	-0.0613139	0.0177324	0.000544698	1:201607272	C	T	0.189881	-0.0612905	0.014509	2.4e-05	1:201607272	C	T	0.189881	-0.0612905	0.014509	2.4e-05
ACTN2	10207	5519	1:237300394	A	C	0.0017	0.432	0.1205	0.000336	1:237140296	A	G	0.5207	0.0239	0.0068	0.0004317	1:236923887	C	T	0.000614822	1.39767	0.368843	0.000151043	1:236852282	A	T	0.392029	-0.0357816	0.0112837	0.00151895	1:237162709	T	C	0.0011903	1.20754	0.278892	1.49e-05	1:237137509	T	C	0.511304	0.0401626	0.0108758	0.000221477
RYR2	16416	8395	1:237997361	A	G	0.0397	-0.0807	0.0206	8.96e-05	1:237997361	A	G	0.0397	-0.0807	0.0206	8.96e-05	1:236923887	C	T	0.000614822	1.39767	0.368843	0.000151043	1:237795229	G	A	0.0326157	0.149394	0.0401042	0.000195222	1:237162709	T	C	0.0011903	1.20754	0.278892	1.49e-05	1:237137509	T	C	0.511304	0.0401626	0.0108758	0.000221477
RBM20	9531	4161	10:112116706	T	C	0.0005	0.69	0.1716	5.78e-05	10:112122556	CA	C	0.7212	-0.0764	0.02	0.0001377	10:113062388	G	A	0.000379384	1.26609	0.263987	1.62e-06	10:112508087	T	C	0.01108	0.212252	0.0570395	0.000198354	10:112524740	A	C	0.000240817	1.15825	0.338777	0.000628729	10:113068593	A	G	0.194691	-0.0380477	0.0137432	0.00563146
BAG3	8064	3999	10:121422836	C	G	0.2099	-0.0572	0.0085	1.76e-11	10:121422836	C	G	0.2099	-0.0572	0.0085	1.76e-11	10:121429633	C	T	0.210749	-0.115179	0.013415	9.02e-18	10:121429633	C	T	0.210749	-0.115179	0.013415	9.02e-18	10:120919055	C	G	0.000638131	0.901409	0.246501	0.000255361	10:121753802	A	T	0.0676903	-0.0713489	0.0222935	0.00137215
CSRP3	8768	3748	11:18831353	T	C	0.0001	2.0246	0.521	0.000102	11:19478525	A	G	0.293	0.0514	0.0173	0.002954	11:19213986	G	A	0.00455743	-0.351693	0.0919423	0.000130697	11:18778484	C	A	0.118351	-0.0679577	0.0212994	0.00141974	11:18842244	T	C	0.000125173	1.7561	0.518098	0.000700165	11:19125880	T	A	0.0109975	0.176387	0.0569485	0.00195306
MYBPC3	5404	2405	11:47385350	T	C	0.0559	0.0641	0.0148	1.51e-05	11:47385350	T	C	0.0559	0.0641	0.0148	1.51e-05	11:47370041	C	T	0.129503	0.0666862	0.0154719	1.63e-05	11:47370041	C	T	0.129503	0.0666862	0.0154719	1.63e-05	11:47535483	C	CTT	0.064914	-0.126523	0.0304849	3.32e-05	11:47535483	C	CTT	0.064914	-0.126523	0.0304849	3.32e-05
MYL2	6298	2081	12:111287578	T	C	0.0003	1.0449	0.2336	7.7e-06	12:111833885	CT	C	0.7833	0.0776	0.0201	0.0001106	12:111294991	T	C	0.000360642	1.18742	0.289496	4.1e-05	12:111294470	C	CAGAT	0.309172	0.0303546	0.0119059	0.0107811	12:111256469	T	C	0.00264555	0.64508	0.176715	0.000261839	12:111170200	C	CA	0.0480273	0.076674	0.0273102	0.00499403
PKP2	10979	5612	12:33063724	A	G	0.3877	-0.0707	0.0193	0.0002522	12:33063724	A	G	0.3877	-0.0707	0.0193	0.0002522	12:33053632	G	C	0.00271249	-0.505893	0.131195	0.000115241	12:32952911	G	C	0.130279	-0.0543358	0.0167317	0.00116433	12:33459023	T	C	0.0140106	0.21549	0.0459063	2.68e-06	12:33459023	T	C	0.0140106	0.21549	0.0459063	2.68e-06
MYH7	8097	3342	14:23854324	A	G	0.5234	-0.0252	0.0069	0.0002734	14:23854324	A	G	0.5234	-0.0252	0.0069	0.0002734	14:24268869	T	C	0.00201864	0.562828	0.142813	8.11e-05	14:23828893	A	G	0.113095	0.0496945	0.0165415	0.00266077	14:23595756	C	G	0.000655179	0.681727	0.202154	0.000745398	14:24188606	T	C	0.101682	0.0515768	0.0172468	0.00278269
ACTC1	8418	4189	15:35328458	T	C	0.0011	0.4759	0.1365	0.000489	15:34593943	T	C	0.9843	0.09	0.0293	0.002164	15:34938484	A	G	0.00598451	0.266617	0.0659352	5.26e-05	15:35076114	T	C	0.0181176	-0.15974	0.049761	0.00132661	15:35554622	C	T	0.350017	-0.0429587	0.0117762	0.000264397	15:35554622	C	T	0.350017	-0.0429587	0.0117762	0.000264397
TPM1	8835	3903	15:63340993	A	C	0.9945	-0.1796	0.0503	0.0003589	15:63719605	A	C	0.0263	0.0773	0.0264	0.003412	15:63781694	A	G	0.00245464	0.351973	0.094698	0.000201775	15:63697139	G	A	0.0108102	0.234898	0.0638313	0.000233303	15:62986207	C	G	0.00275	0.402173	0.114372	0.00043752	15:63324048	C	G	0.457798	0.0378063	0.0108643	0.000501578
JUP	6963	3129	17:39490758	A	C	0.0007	0.5931	0.1361	1.32e-05	17:39617366	C	G	0.0131	0.4805	0.1478	0.001151	17:39644029	C	G	0.00029877	1.1054	0.232965	2.09e-06	17:39920321	A	G	0.0601031	-0.0830295	0.0245043	0.000703154	17:39699714	A	T	0.000406133	1.52723	0.388004	8.28e-05	17:39535672	A	G	0.0124159	-0.176926	0.056224	0.00165065
DSC2	8517	3528	18:28483469	T	C	0.0021	0.7447	0.1619	4.24e-06	18:28587806	A	G	0.016	0.2116	0.0662	0.001388	18:28371047	A	C	0.361083	0.0418519	0.0111631	0.000177411	18:28371047	A	C	0.361083	0.0418519	0.0111631	0.000177411	18:29078964	T	C	0.0261725	0.138727	0.0347671	6.61e-05	18:29078964	T	C	0.0261725	0.138727	0.0347671	6.61e-05
DSG2	9255	3785	18:28682818	A	G	0.9997	-0.9254	0.2319	6.6e-05	18:29608569	A	C	0.8888	0.0407	0.0112	0.0002748	18:28848562	A	G	0.00977965	0.205053	0.0558358	0.000240311	18:28848176	CT	C	0.0123437	0.193805	0.0548831	0.000413591	18:29078964	T	C	0.0261725	0.138727	0.0347671	6.61e-05	18:29078964	T	C	0.0261725	0.138727	0.0347671	6.61e-05
TTR	8822	3633	18:28682818	A	G	0.9997	-0.9254	0.2319	6.6e-05	18:29608569	A	C	0.8888	0.0407	0.0112	0.0002748	18:29659005	C	T	0.001128	0.851573	0.212563	6.17e-05	18:28848176	CT	C	0.0123437	0.193805	0.0548831	0.000413591	18:29078964	T	C	0.0261725	0.138727	0.0347671	6.61e-05	18:29078964	T	C	0.0261725	0.138727	0.0347671	6.61e-05
TNNI3	11442	6087	19:56152193	T	C	0.0755	0.0515	0.0133	0.0001068	19:56152193	T	C	0.0755	0.0515	0.0133	0.0001068	19:55585687	T	C	0.00387755	0.421404	0.0971884	1.45e-05	19:56061246	G	C	0.548494	0.0363126	0.011289	0.00129888	19:55638488	C	G	0.000146492	1.8235	0.412273	9.73e-06	19:55865350	A	G	0.539662	-0.0393294	0.0110338	0.000364614
TTN	9700	4023	2:180064594	A	G	0.0014	0.4113	0.12	0.0006093	2:180168864	T	C	0.0591	0.0511	0.0151	0.0006826	2:179713709	T	C	0.00194134	0.700932	0.147545	2.03e-06	2:179595117	G	C	0.178498	-0.0635268	0.014177	7.43e-06	2:179753245	C	T	0.304625	0.0471126	0.0123032	0.000128401	2:179753245	C	T	0.304625	0.0471126	0.0123032	0.000128401
DES	7174	3134	2:220335100	A	G	0.0398	0.0635	0.0202	0.001623	2:220335100	A	G	0.0398	0.0635	0.0202	0.001623	2:219877520	T	A	0.0196981	0.14481	0.044351	0.00109407	2:219877520	T	A	0.0196981	0.14481	0.044351	0.00109407	2:219958106	T	A	0.000430497	2.44418	0.53905	5.78e-06	2:220158708	G	A	0.0115275	-0.175723	0.0559106	0.00167264
TMEM43	9614	3749	3:14257709	A	G	0.2076	0.0366	0.0088	3.54e-05	3:14257709	A	G	0.2076	0.0366	0.0088	3.54e-05	3:14272914	T	C	0.322866	-0.065499	0.0120199	5.06e-08	3:14272914	T	C	0.322866	-0.065499	0.0120199	5.06e-08	3:14669046	C	G	0.000397868	0.9617	0.244535	8.4e-05	3:14525027	G	A	0.0568444	-0.0913634	0.0263354	0.000521978
SCN5A	8714	3537	3:38606714	T	C	0.1224	0.0421	0.0111	0.0001433	3:38606714	T	C	0.1224	0.0421	0.0111	0.0001433	3:39166806	A	G	0.00176773	0.448531	0.125258	0.000342439	3:38399701	A	G	0.076187	0.0702068	0.0212697	0.000963642	3:38746543	T	C	0.0272095	-0.174295	0.0443088	8.37e-05	3:38746543	T	C	0.0272095	-0.174295	0.0443088	8.37e-05
MYL3	6252	3064	3:47003972	A	G	0.0272	0.2246	0.0619	0.0002883	3:47003972	A	G	0.0272	0.2246	0.0619	0.0002883	3:46486584	A	G	0.00162987	0.465249	0.114282	4.68e-05	3:46635824	T	G	0.0587341	-0.0918741	0.0256038	0.000332822	3:46459445	T	C	0.000122982	2.03275	0.600335	0.000709143	3:46705369	A	G	0.307245	0.031518	0.0117661	0.0073858
TNNC1	5912	2096	3:52848207	T	C	0.1182	-0.0588	0.0112	1.39e-07	3:52848207	T	C	0.1182	-0.0588	0.0112	1.39e-07	3:52491447	C	A	0.076594	0.0781548	0.0210802	0.000209425	3:52491447	C	A	0.076594	0.0781548	0.0210802	0.000209425	3:52848207	T	C	0.118303	-0.0615329	0.0176145	0.000477073	3:52848207	T	C	0.118303	-0.0615329	0.0176145	0.000477073
PLN	7661	3423	6:119075543	A	C	0.0052	-0.2592	0.0767	0.0007297	6:118392559	A	G	0.017	-0.0877	0.0312	0.004922	6:119228856	C	T	0.000197182	1.64512	0.434665	0.000153829	6:119026124	C	T	0.0224215	0.116698	0.0379638	0.00211201	6:119173012	G	A	0.0157701	-0.156702	0.0492764	0.00147244	6:119173012	G	A	0.0157701	-0.156702	0.0492764	0.00147244
DSP	9924	4517	6:7202278	T	C	0.9075	0.0426	0.0121	0.0004038	6:7202278	T	C	0.9075	0.0426	0.0121	0.0004038	6:7220830	C	T	0.000124497	1.38845	0.387958	0.000345096	6:7544724	C	CTTTT	0.0312754	0.103341	0.030989	0.000853903	6:7656631	C	T	0.000218797	1.69665	0.428443	7.49e-05	6:7962310	A	G	0.0666249	-0.0799148	0.0225682	0.000398569
PRKAG2	11294	4505	7:150890003	T	C	0.0005	1.037	0.22	2.42e-06	7:151063448	T	C	0.9897	-0.3011	0.0755	6.59e-05	7:150890003	T	C	0.000479319	1.26231	0.274333	4.2e-06	7:151491136	T	C	0.491067	0.0349713	0.0107134	0.0010991	7:151535668	T	C	0.0241058	0.150005	0.0382497	8.79e-05	7:151535668	T	C	0.0241058	0.150005	0.0382497	8.79e-05
Note: Chromosomal position is based on GCh37/hg19 reference. P-values were from the meta-analysis of unclassified HF, and GWAS of HFrEF and HFpEF in the MVP.

## Sheet: Supplementary Data 8
Supplementary Data 8: Genetic associations between HFrEF- and HFpEF-associated sentinel variants and heart failure risk factors. All tests were two-sided without adjustment for multiple testing.
ID	rsID	CHROM	Genes	EFFECTALLELE	ALT_FREQ_MVP	BETA_BMI	SE_BMI	P_BMI	BETA_HDL	SE_HDL	P_HDL	BETA_LDL	SE_LDL	P_LDL	BETA_TC	SE_TC	P_TC	BETA_TG	SE_TG	P_TG	ALT_FREQ_eGFR	BETA_eGFR	SE_eGFR	P_eGFR	ALT_FREQ_DBP	BETA_DBP	SE_DBP	P_DBP	ALT_FREQ_SBP	BETA_SBP	SE_SBP	P_SBP	ALT_FREQ_PP	BETA_PP	SE_PP	P_PP	ALT_FREQ_AFib	BETA_AFib	SE_AFib	P_AFib	ALT_FREQ_T2D	BETA_T2D	SE_T2D	P_T2D	ALT_FREQ_CAD1	BETA_CAD1	SE_CAD1	P_CAD1
1:16335527:G:C	rs1763610	1	SPEN/ ZBTB17/ C1orf64/ HSPB7/ CLCNKA/ CLCNKB	C	0.6448	-0.00529556	0.00204823	0.0097	-0.003492	0.00330707	0.291005	0.00915171	0.00327438	0.00519129	0.00944166	0.00327173	0.00390419	0.00862307	0.00330206	0.00901741	0.66	0.00037	0.0003691	0.3157	0.656611	0.0796255	0.0345276	0.0211026	0.656644	0.143695	0.046526	0.00201171	0.656637	0.0705601	0.0360067	0.0500377	0.6512	-0.0062	0.007	0.377	0.66	0.016	0.0067	0.018	0.658614	0.00716691	0.00733317	0.33
1:61881191:G:A	rs2261792	1	NFIA	G	0.364538	0.00399567	0.00204094	0.05	-0.000873902	0.00322973	0.786714	-0.00865745	0.00319762	0.00678032	-0.00842593	0.00319486	0.00835652	-0.00424805	0.00322583	0.187879	0.35	-0.000168	0.000363	0.6427	0.349469	-0.0587927	0.0337342	0.0813649	0.349474	-0.140968	0.045462	0.00192992	0.34947	-0.0806942	0.0351911	0.0218466	0.3706	0.0041	0.007	0.5544	0.36	-0.0046	0.0066	0.49	0.342569	0.00550321	0.00737806	0.46
2:11568740:A:G	rs12612948	2	E2F6/ AC099344.1	G	0.351196	0.00256639	0.00202838	0.21	-0.00481762	0.00323392	0.1363	0.00146413	0.00320098	0.647383	0.0023873	0.00319881	0.455482	0.00136757	0.00322899	0.67191	0.37	-0.00012	0.0003643	0.7421	0.361465	0.0294337	0.0336914	0.382322	0.36148	0.035572	0.045384	0.433152	0.361489	0.00906105	0.035129	0.796456	0.3736	0.02	0.0069	0.003726	0.37	0.0037	0.0066	0.58	0.360771	0.00850925	0.00725073	0.24
3:69824230:C:G	rs56286049	3	MITF	C	0.772007	-0.00609275	0.00232569	0.0088	-0.013265	0.00376734	0.000429944	-0.000935163	0.00373223	0.802152	-0.00139457	0.00372974	0.708476	0.00838651	0.00376469	0.0259031	0.77	0.001689	0.0004184	5.406e-05	0.763856	0.0629071	0.0393023	0.109467	0.763872	-0.043829	0.052971	0.408006	0.763884	-0.0946649	0.041006	0.020968	0.7745	-0.0107	0.008	0.1799	0.77	0.022	0.0076	0.0044	0.766003	0.0326375	0.00826545	7.9e-05
6:12903957:A:G	rs9349379	6	PHACTR1	G	0.40194	-0.00547304	0.00198556	0.0058	0.0014062	0.00312214	0.652426	-0.00532764	0.00309214	0.0848969	-0.00552407	0.00308928	0.0737548	-0.00576624	0.00311817	0.0644251	0.41	0.0004	0.0003666	0.2754	0.399647	0.00684297	0.0326057	0.833769	0.399665	-0.190781	0.043932	1.40795e-05	0.399661	-0.188798	0.0340058	2.82532e-08	0.4074	0.0135	0.0069	0.04829	0.41	-0.0014	0.0064	0.83	0.396638	0.0932439	0.00714879	6.9e-39
6:161010118:A:G	rs10455872	6	SLC22A2/ SLC22A3/ LPA/ PLG	G	0.0688417	-0.00333422	0.00360344	0.35	0.0205324	0.0060327	0.000665362	0.088724	0.00596991	6.1666e-50	0.0756877	0.00596653	7.34477e-37	-0.0134279	0.00602254	0.0257742	0.07	-0.004417	0.0007447	3.02e-09	0.0684694	-0.0770191	0.0632784	0.223549	0.0684462	-0.082104	0.085275	0.335641	0.0684714	-0.00268885	0.0659938	0.9675	0.0721	0.0575	0.014	3.877e-05	0.07	0.02	0.013	0.1	0.072206	0.312273	0.0134315	1.4e-119
6:36645988:G:C	rs4151702	6	CDKN1A	G	0.79303	-0.00597835	0.00245334	0.015	-0.00805717	0.00381042	0.0344729	-0.00241427	0.00377528	0.522502	0.000865119	0.00377206	0.818597	0.0165827	0.00380576	1.3176e-05	0.8	-0.000817	0.0004443	0.06611	0.791266	-0.102751	0.0398112	0.00985287	0.79131	-0.010141	0.053657	0.850089	0.791242	0.0867651	0.041526	0.0366705	0.8019	0.0615	0.0084	2.818e-13	0.8	0.029	0.008	0.00027	0.796649	0.0302531	0.00864827	0.00047
9:22124744:G:C	rs4977575	9	RP11-145E5.5/ CDKN2A/ CDKN2B	G	0.492917	-0.00467102	0.00195644	0.017	0.000385625	0.00310765	0.901245	-0.0173293	0.00307667	1.77865e-08	-0.0159216	0.00307415	2.23063e-07	-0.00880939	0.00310352	0.0045328	0.48	-0.000813	0.0003477	0.01939	0.50783	-0.100994	0.0324399	0.00185035	0.507792	0.017787	0.043708	0.684049	0.507858	0.117266	0.0338369	0.000528992	0.4819	0.0244	0.0067	0.000281	0.48	0.037	0.0064	7.7e-09	0.504542	0.16733	0.00702528	2.2e-125
10:121429633:T:C	rs2234962	10	BAG3/ INPP5F/ MCMBP/ SEC23IP	T	0.789251	-0.0043943	0.0023717	0.064	-0.011347	0.00376139	0.00255573	-0.00390714	0.003725	0.294226	-0.00405085	0.00372196	0.276435	0.00154056	0.00375637	0.681718	0.78	7.6e-05	0.0004191	0.8555	0.79122	0.21051	0.0393861	9.05279e-08	0.79119	0.012485	0.053068	0.814006	0.791192	-0.199995	0.0410769	1.12281e-06	0.7734	-0.0088	0.008	0.2718	0.78	0.021	0.0076	0.0063	0.790185	0.0147226	0.00853199	0.084
12:51320290:T:A	rs7306330	12	LIMA1/ LARP4/ DIP2B/ ATF1/ TMPRSS12/ METTL7A	A	0.42207	0.00210737	0.00197911	0.29	0.00359929	0.00313557	0.251015	0.00707187	0.00310494	0.0227502	0.00900934	0.00310251	0.00368601	0.001996	0.0031327	0.524029	0.42	-0.001921	0.0003624	1.153e-07	0.425792	-0.0856637	0.032747	0.00889862	0.425847	-0.129074	0.044115	0.00343493	0.425786	-0.0406623	0.0341452	0.233708	0.4336	0.008	0.0068	0.2424	0.43	0.0036	0.0065	0.58	0.444498	0.0117304	0.00701722	0.095
16:53802494:C:T	rs11642015	16	FTO	T	0.403425	0.0767156	0.00199174	0	-0.024484	0.00311057	3.52816e-15	-0.00781362	0.00308029	0.0111924	-0.00340877	0.003078	0.268095	0.0188009	0.00310759	1.4507e-09	0.41	0.000254	0.0003475	0.4647	0.403989	-0.0376235	0.032494	0.246923	0.403977	0.145173	0.043782	0.000913769	0.403972	0.176388	0.0338925	1.94696e-07	0.4132	0.0292	0.0068	1.534e-05	0.42	0.12	0.0064	4.4e-78	0.391075	0.0135652	0.00715972	0.058
16:53834607:T:C	rs7188250	16	FTO	C	0.411651	0.0707625	0.00198425	1.5e-278	-0.0221267	0.00311778	1.27928e-12	-0.00617126	0.00308732	0.0456201	-0.00216652	0.00308494	0.482501	0.0177418	0.00311458	1.22535e-08	0.41	0.000296	0.0003563	0.4062	0.410954	-0.0238649	0.032581	0.463875	0.41093	0.144378	0.043905	0.00100744	0.410952	0.164524	0.0339867	1.29302e-06	0.4238	0.0283	0.0068	3.023e-05	0.42	0.11	0.0064	3.3e-70	0.402612	0.0105945	0.00712572	0.14
17:37824339:G:A	rs3764351	17	FBXL20/ CDK12/ NEUROD2/ PPP1R1B/ STARD3/ TCAP/ PNMT/ PGAP3/ ERBB2/ MIEN1/ GRB7	G	0.35852	-0.000896333	0.00208825	0.67	-0.0326375	0.0033045	5.31356e-23	-0.00877067	0.00327296	0.00736856	-0.0136722	0.00327053	2.91096e-05	0.00596214	0.00330164	0.070949	0.34	0.003522	0.0003666	7.369e-22	0.351623	0.0894977	0.0344251	0.0093284	0.35155	0.089742	0.046391	0.0530552	0.351651	-0.000784017	0.0358993	0.982576	0.3463	0.0336	0.007	1.821e-06	0.34	0.027	0.0067	7.5e-05	0.349275	0.022538	0.00737991	0.0023
17:65852907:T:G	rs4790908	17	BPTF/ C17orf58/ KPNA2	G	0.203441	0.018436	0.00247783	1e-13	-0.0200865	0.00381786	1.43263e-07	0.0107166	0.00378049	0.00458726	0.0139785	0.00377732	0.000215122	0.0229863	0.00381564	1.7021e-09	0.2	0.000868	0.0004386	0.04794	0.214524	-0.0442841	0.0395939	0.263372	0.214497	0.072628	0.053351	0.17341	0.214518	0.105534	0.0412909	0.0105925	0.1944	0.0082	0.0083	0.3237	0.2	0.05	0.008	3.8e-10	0.207746	0.0222882	0.00867305	0.01
Note: The summary statistics of genetic associations were from recently published GWAS of heart failure risk factors. BETA: beta coefficient; SE: standard error; P: p-value.
CAD GWAS: van der Harst P 2018 (PMID: 29212778)
Afib GWAS: Nielsen JB 2018 (PMID: 30061737)
T2D GWAS: Mahajan 2018 (PMID: 30297969)
BMI GWAS: Yengo AE 2018 (PMID: 30124842)
HDL/LDL/TC/TG GWAS: Klarin D 2018 (PMID: 30275531)
SBP/DBP/PP GWAS: Giri A 2019 (PMID: 30578418)
eGFR GWAS: Morris AP 2019 (PMID: 30604766 )

## Sheet: Supplementary Data 9
Supplementary Data 9: Genetic associations with ~2,400 traits tested in the UK Biobank searched in the PheWeb browser (listed as “-” if no associations with p<E-6 identified).
rsID	Position	Closest Gene	Phenotype	P-value
HFrEF
rs1763610	1:16335527	HSPB7	-	-
rs2261792	1:61881191	NFIA	-	-
rs12612948	2:11568740	E2F6	-	-
rs56286049	3:69824230	MITF	-	-
rs9349379	6:12903957	PHACTR1	Coronary atherosclerosis	7.5e-23
			Ischemic Heart Disease	1.2e-17
			Myocardial infarction	3.1e-17
			Other chronic ischemic heart disease, unspecified	6.2e-13
			Angina pectoris	1.1e-10
			Unstable angina (intermediate coronary syndrome)	3.9e-10
rs4151702	6:36645988	CDKN1A	-	-
rs10455872	6:161010118	LPA	Coronary atherosclerosis	9.8e-74
			Ischemic Heart Disease	1.7e-64
			Other chronic ischemic heart disease, unspecified	3.2e-49
			Hyperlipidemia	1.5e-45
			Disorders of lipoid metabolism	3.3e-45
			Angina pectoris	3.7e-43
			Myocardial infarction	5.9e-43
			Hypercholesterolemia	9e-42
			Unstable angina (intermediate coronary syndrome)	1.7e-22
			Congenital anomalies of great vessels	4.9e-14
			Peripheral vascular disease, unspecified	4.3e-13
			Other specified peripheral vascular diseases	3.7e-11
			Peripheral vascular disease	1.4e-10
			Atherosclerosis	2.8e-10
			Cardiac congenital anomalies	1.3e-09
			Essential hypertension	4.8e-09
			Hypertension	1e-08
			Cardiac and circulatory congenital anomalies	1.1e-08
			Atherosclerosis of the extremities	3.4e-08
			Stricture of artery	3.9e-08
			Complications of cardiac/vascular device, implant, and graft	7.9e-07
rs4977575	9:22124744	CDKN2B-AS	Coronary atherosclerosis	1.6e-90
			Ischemic Heart Disease	8.1e-75
			Myocardial infarction	3.2e-54
			Other chronic ischemic heart disease, unspecified	1.4e-47
			Angina pectoris	4.8e-45
			Unstable angina (intermediate coronary syndrome)	2.6e-19
			Hyperlipidemia	1.1e-16
			Disorders of lipoid metabolism	1.2e-16
			Peripheral vascular disease, unspecified	1.8e-15
			Hypercholesterolemia	1.5e-14
			Other specified peripheral vascular diseases	1.3e-12
			Peripheral vascular disease	1.6e-11
			Cataract	8.1e-10
			Atherosclerosis of the extremities	9.3e-10
			Anal and rectal conditions	1.6e-09
			Hemorrhoids	6.1e-09
			Abdominal aortic aneurysm	8.1e-09
			Atherosclerosis	2.1e-07
			Senile cataract	4.6e-07
			Other acute and subacute forms of ischemic heart disease	5.1e-07
			Congestive heart failure; nonhypertensive	9.7e-07
rs2234962	10:121429633	BAG3	-	-
rs7306330	12:51320290	METTL7A	-	-
rs7188250	16:53834607	FTO	Overweight, obesity and other hyperalimentation	9.4e-24
			Obesity	6.2e-23
			Type 2 diabetes	8.4e-20
			Diabetes mellitus	1.9e-18
			Breast cancer [female]	3e-07
			Breast cancer	5e-07
rs3764351	17:37824339	PNMT	Asthma	5.5e-10
rs4790908	17:65852907	BPTF	-	-
HFpEF
rs11642015	16:53802494	FTO	Overweight, obesity and other hyperalimentation	2.8e-27
			Obesity	1.5e-26
			Type 2 diabetes	2.1e-21
			Diabetes mellitus	7.5e-20
			Breast cancer [female]	2.5e-08
			Breast cancer	3.4e-08
			Malignant neoplasm of female breast	3.7e-07
			Essential hypertension	4.3e-07
			Hypertension	4.9e-07

## Sheet: Supplementary Data 10
Supplementary Data 10: Summary of Mendelian Randomization analyses between heart failure risk factors and unclassified heart failure, HFrEF and HFpEF using three methods. All tests were two-sided without adjustment for multiple testing.
Trait	GWA study	PubMed ID	Exposure Units	Number of SNPs	Inverse-variance weighted			Weighted median			MR Egger
					Beta	SE	P-value	Beta	SE	P-value	Beta	SE	P-value	Egger intercept	Egger intercept P-value
Unclassified Heart Failure
Body Mass Index	Locke et al 2015	PMID: 25673413	per standard deviation	71	0.5981	0.0474	1.96e-36	0.6361	0.0615	5.14e-25	0.7187	0.1137	2.19e-08	-0.003805	0.2473
Glomerular filtration rate	Pattaro et al 2016	PMID: 26831199	log(eGFRcrea in ml/min/1.73 m2)	43	-0.019	0.2567	0.94	0.0638	0.2908	0.826	-1.1025	0.7908	0.171	0.009171	0.16
High Density Lipoprotein	Willer et al 2013	PMID: 24097068	per standard deviation	66	-0.0929	0.049	0.057951	-0.00906	0.049	0.8533	-0.0313	0.0944	0.74161	0.00396	0.447764
Low Density Lipoprotein	Willer et al 2013	PMID: 24097068	per standard deviation	51	0.1353	0.0309	1.20701e-05	0.1411	0.0393	0.000331	0.1692	0.0505	0.00155356	-0.002837	0.3986
Total Cholesterol	Willer et al 2013	PMID: 24097068	per standard deviation	65	0.1132	0.0308	0.000234	0.0632	0.0362	0.0807	0.2029	0.0529	0.000293	-0.0061497	0.04365
Triglycerides	Willer et al 2013	PMID: 24097068	per standard deviation	34	0.1038	0.0437	0.0174	0.1298	0.0422	0.00209	0.1131	0.0658	0.0951	-0.0007278	0.849
Systolic Blood Pressure	Warren et al 2017	PMID: 28135244	per standard deviation	55	0.4108	0.0804	3.1997e-07	0.3015	0.0968	0.001851	0.0107	0.1783	0.9525	0.009806	0.0161
Diastolic Blood Pressure	Warren et al 2017	PMID: 28135244	per standard deviation	75	0.3075	0.06794	6.006e-06	0.3396	0.0724	2.733e-06	0.4773	0.1472	0.001783	-0.00471	0.198
PP	Warren et al 2017	PMID: 28135244	per standard deviation	50	0.1275	0.0888	0.151	0.2205	0.0968	0.02265	-0.0039	0.1713	0.982	0.0037	0.3738
Atrial fibrillation	Roselli et al 2018	PMID: 29892015	LOG(OR)	75	0.1398	0.0211	3.52354e-11	0.1312	0.0212	5.63227e-10	0.1298	0.0401	0.0018249	0.001039	0.771253
Coronary artery disease	Nikpay et al 2015	PMID: 26343387	LOG(OR)	46	0.2954	0.0174	6.38896e-65	0.297	0.0257	8.09471e-31	0.2941	0.0367	3.972e-10	0.0001354	0.967947
Type 2 diabetes	Scott RA et al. 2017	PMID: 28566273	LOG(OR)	63	0.0762	0.0213	0.000347169	0.055	0.0207	0.00788708	-0.02	0.0525	0.704608	0.010298	0.0502516
HFpEF
Body Mass Index	Locke et al 2015	PMID: 25673413	per standard deviation	71	0.6335	0.0525	1.53838e-33	0.6997	0.0831	3.68862e-17	0.6711	0.126	1.19393e-06	0.003615	0.743
Glomerular filtration rate	Pattaro et al 2016	PMID: 26831199	log(eGFRcrea in ml/min/1.73 m2)	43	-0.0527	0.2952	0.858	0.0299	0.3726	0.936	-1.1504	0.9143	0.215	0.009291	0.212
High Density Lipoprotein	Willer et al 2013	PMID: 24097068	per standard deviation	66	-0.0694	0.0565	0.21926	-0.0247	0.0596	0.678557	-0.0539	0.1095	0.624333	-0.000759	0.869134
Low Density Lipoprotein	Willer et al 2013	PMID: 24097068	per standard deviation	51	0.0473	0.0365	0.19549	0.0318	0.0455	0.484	0.0808	0.0597	0.182	-0.002805	0.48
Total Cholesterol	Willer et al 2013	PMID: 24097068	per standard deviation	65	0.0476	0.0378	0.208	0.0366	0.0464	0.43	0.1028	0.0666	0.128	-0.003785	0.318
Triglycerides	Willer et al 2013	PMID: 24097068	per standard deviation	34	0.0441	0.0542	0.416	0.0852	0.0573	0.137	0.1114	0.0802	0.174	-0.005253	0.27
Systolic Blood Pressure	Warren et al 2017	PMID: 28135244	per standard deviation	55	0.3572	0.1	0.000356	0.1756	0.1218	0.1496	-0.1077	0.2234	0.6318	0.0114	0.0251
Diastolic Blood Pressure	Warren et al 2017	PMID: 28135244	per standard deviation	75	0.1514	0.07939	0.0565	0.1533	0.0945	0.1048	0.3082	0.173	0.07896	-0.00434	0.311
PP	Warren et al 2017	PMID: 28135244	per standard deviation	50	0.32	0.093	0.000583	0.3492	0.1349	0.009627	0.1186	0.1777	0.5076	0.00567	0.191
Atrial fibrillation	Roselli et al 2018	PMID: 29892015	LOG(OR)	75	0.1422	0.0212	2.13031e-11	0.1266	0.0301	2.57359e-05	0.0987	0.04	0.0158582	0.004543	0.204099
Coronary artery disease	Nikpay et al 2015	PMID: 26343387	LOG(OR)	46	0.2954	0.0174	6.38896e-65	0.297	0.0251	2.49314e-32	0.2941	0.0367	3.972e-10	0.0001354	0.9679
Type 2 diabetes	Scott RA et al. 2017	PMID: 28566273	LOG(OR)	63	0.0332	0.0237	0.161953	-0.0013	0.0281	0.962991	-0.085	0.058	0.147923	0.012649	0.0302655
HFrEF
Body Mass Index	Locke et al 2015	PMID: 25673413	per standard deviation	71	0.5349	0.0723	1.3806e-13	0.5904	0.088	1.94179e-11	0.6287	0.1745	0.000588777	-0.002961	0.556172
Glomerular filtration rate	Pattaro et al 2016	PMID: 26831199	log(eGFRcrea in ml/min/1.73 m2)	43	-0.1091	0.323	0.7356	-0.5761	0.4006	0.15	-1.1656	1.0051	0.252	0.008942	0.273
High Density Lipoprotein	Willer et al 2013	PMID: 24097068	per standard deviation	66	-0.1303	0.0602	0.0304521	-0.1614	0.0661	0.0145683	-0.0393	0.1157	0.735293	-0.004482	0.359973
Low Density Lipoprotein	Willer et al 2013	PMID: 24097068	per standard deviation	51	0.2115	0.0393	7.16721e-08	0.2592	0.0527	8.90437e-07	0.2551	0.0642	0.000230711	-0.003642	0.393525
Total Cholesterol	Willer et al 2013	PMID: 24097068	per standard deviation	65	0.1771	0.0396	7.57133e-06	0.2257	0.0492	4.50655e-06	0.2976	0.0679	4.47561e-05	-0.008255	0.0349
Triglycerides	Willer et al 2013	PMID: 24097068	per standard deviation	34	0.1521	0.0521	0.00353	0.1925	0.0548	0.000443	0.1084	0.0778	0.173	0.003431	0.4525
Systolic Blood Pressure	Warren et al 2017	PMID: 28135244	per standard deviation	55	0.4494	0.1087	3.5394e-05	0.4262	0.1304	0.001081	0.1519	0.2509	0.5474	0.007286	0.1945
Diastolic Blood Pressure	Warren et al 2017	PMID: 28135244	per standard deviation	75	0.4096	0.0911	6.983e-06	0.3215	0.1021	0.00164	0.5688	0.1983	0.00538	-0.00442	0.3688
PP	Warren et al 2017	PMID: 28135244	per standard deviation	50	-0.0288	0.132	0.8272	-0.1057	0.1355	0.4357	-0.1763	0.2556	0.4936	0.00415	0.5028
Atrial fibrillation	Roselli et al 2018	PMID: 29892015	LOG(OR)	75	0.1288	0.0365	0.000415924	0.126	0.0302	2.95734e-05	0.1509	0.0693	0.0326653	-0.002311	0.708269
Coronary artery disease	Nikpay et al 2015	PMID: 26343387	LOG(OR)	46	0.4126	0.0235	6.12611e-69	0.4044	0.0361	3.44459e-29	0.4048	0.0495	2.2974e-10	0.0008131	0.8584
Type 2 diabetes	Scott RA et al. 2017	PMID: 28566273	LOG(OR)	63	0.1174	0.0237	7.35328e-07	0.0773	0.0275	0.00491999	0.0335	0.059	0.572619	0.008988	0.126787

[truncated: 10 more sheets: Supplementary Data 11, Supplementary Data 12, Supplementary Data 13A, Supplementary Data 13B, Supplementary Data 14, Supplementary Data 15, Supplementary Data 16, Supplementary Data 17, Supplementary Data 18, Supplementary Data 19]
